# Supplementary material for: Directed fusion of cardiac spheroids into larger heterocellular microtissues enables investigation of cardiac action potential propagation via cardiac fibroblasts
Source: PLoS One. 2018 May 1;13(5):e0196714. doi: 10.1371/journal.pone.0196714 (PMC5929561; doi:10.1371/journal.pone.0196714)
Supplement: S1 Appendix — Numerical calculations were performed with a custom-developed software using Interactive Data Language (IDL) programing environment (Harris Geospatial Solutions) and CUDA toolkit (Nvidia). The core cellular ionic current routines and electrotonic current flow between cells were written in ansi-C with CUDA for multi-core-GPU calculation. Visualization routines were written in IDL. The compressed file includes ansi-C, CUDA, wrapper routines for IDL, and Readme.txt of instruction for building and using this software package. (ZIP) [file pone.0196714.s009.zip › MultiCellCuda/Cell_LuoRudy1CM.h]

/* Modified for multicellcular version 
   using struct
   can be called from an iterpreter languages
   use cuda approach to accelerate calculation
   GNU public license
   Copyright to Bum-Rak Choi
   Oct 3, 2012 */

 
#ifndef LuoRudy1_H
#define LuoRudy1_H

#include "StcCell.h"

#ifdef __cplusplus 
	extern "C" {
#endif

/* List of variables and paramaters */ 
#define PI 3.1415926535897932846264


		
typedef double TypeCellML;


/* The Luo-Rudy Dynamic (LRd) Model of the Mammalian Ventricular Myocyte */
/* Gregory Faber */
/* Detailed list of equations and model description are provided in */

/*  Circ Res 1991;68:1501-1526      */ 
/*  Circ Res 1994;74:1071-1096      */


typedef struct {
	/* Terms for Solution of Conductance and Reversal Potential */
	TypeCellML R, frdy, temp, Rtemp, ORtemp, RtempOfrdy, frdyORtemp, frdyfrdyORtemp;
} LuoRudy1CM_Const ;


typedef struct  {
//  cell Constants
	
	TypeCellML CM_V; // 0	
	TypeCellML CM_xsize, CM_ysize, CM_zsize, CM_C, CM_Area ; // 1
	TypeCellML CM_Cm, CM_CmJ, CM_StimPeriod, CM_StimDuration, CM_StimCurrent, CM_StimOffset ; // 6
	
//	starting [12]	
	TypeCellML CM_gNa, CM_gammaNai, CM_gammaNao, CM_gammaKi, CM_gammaKo ;
	TypeCellML CM_PCa, CM_PNa, CM_PK ;
	TypeCellML CM_gammaCai, CM_gammaCao ;
	// starting [22]
	TypeCellML CM_Km_Ca, CM_gK_max, CM_PR_NaK, CM_gK1_max, CM_gKp, CM_K_mpCa, CM_I_pCa, CM_gNab ;
	// [30]
	TypeCellML CM_gCab,CM_I_NaK, CM_K_mNai, CM_K_mKo, CM_P_ns_Ca, CM_K_m_ns_Ca, CM_K_NaCa, CM_K_mNa ; 
	// [39]
	TypeCellML CM_K_mCa, CM_K_sat, CM_eta, CM_G_relMax, CM_tau_on, CM_tau_off, CM_t_CICR, CM_tau_tr ; 
	// [47]
	TypeCellML CM_K_mrel, CM_K_mup, CM_I_up, CM_Ca_NSR_max, CM_DeltaCa_i2, CM_DeltaCa_ith, CM_Am ;
	// [54]
	TypeCellML CM_V_myo, CM_V_JSR, CM_V_NSR, CM_gK, CM_gK1, CM_sigma, CM_G_relPeak, CM_K_leak , CM_G_rel ;

//  state Value 
	// [63]
	TypeCellML CM_Nai, CM_xm, CM_xh, CM_xj ;
	TypeCellML CM_Cai, CM_Ki, CM_xd, CM_xf, CM_xx;
	TypeCellML CM_Ca_JSR, CM_Ca_NSR ;
	// [74]
	TypeCellML dCM_V, dCM_Nai, dCM_xm, dCM_xh, dCM_xj ;
	TypeCellML dCM_Cai, dCM_Ki, dCM_xd, dCM_xf, dCM_xx;
	TypeCellML dCM_Ca_JSR, dCM_Ca_NSR ;
	
// ALGEBRIC 
	// [86]
    TypeCellML CM_dV_dt, CM_dVf_dt, CM_i_Na, CM_i_Ca_L, CM_i_K, CM_i_NaCa, CM_i_K1, CM_i_Kp ; 
    // [94]
    TypeCellML CM_i_p_Ca, CM_i_Na_b, CM_i_Ca_b, CM_xi_NaK, CM_i_ns_Ca; 
    //[99]
    TypeCellML CM_E_Na, CM_alpha_m, CM_beta_m, CM_alpha_h, CM_beta_h, CM_alpha_j, CM_beta_j, CM_xi_CaCa, CM_xi_CaK;
    //[108]
    TypeCellML CM_xi_CaNa, CM_I_CaCa, CM_I_CaK, CM_I_CaNa ; 
    // [112]
    TypeCellML CM_f_Ca, CM_alpha_d, CM_beta_d, CM_d_infinity, CM_tau_d, CM_alpha_f, CM_beta_f, CM_f_infinity, CM_tau_f, CM_E_K ;
    //[122]
    TypeCellML CM_Xi, CM_alpha_X, CM_beta_X, CM_E_K1, CM_K1_infinity, CM_alpha_K1, CM_beta_K1, CM_E_Kp, CM_Kp ; 
    //[131]
    TypeCellML CM_E_NaN, CM_E_CaN, CM_f_NaK, CM_xi_ns_Na, CM_xi_ns_K, CM_I_ns_Na, CM_I_ns_K; 
    //[138]
    TypeCellML CM_Vns, CM_EnsCa, CM_i_rel, CM_xi_up, CM_i_leak, CM_i_tr ;   

//CM Parameter Modification factors
	//[144]
	TypeCellML CM_IK1_value, CM_ICaL_value, CM_INa_value, CM_IK_value, CM_IKp_value ;

	// Ko Nao;
	TypeCellML Ko, Nao, Cao;

	 TypeCellML CM_I_st, CM_I_diff;
} LuoRudy1CM_State;


StcCell *prototype_Cell_LuoRudy1CM(void);
int alloc_Cell_LuoRudy1CM_device(StcCell *pStcCell);
void init_Cell_LuoRudy1CM_host(TypeCellML *pState, TypeCellML *pConst, int num);
void init_Cell_LuoRudy1CM_device(StcCell *pStcCell);
void iter_Cell_LuoRudy1CM(StcCell *pStcCell, TypeCellML deltaT);

#ifdef __cplusplus
}
#endif

#endif
