# Supplementary material for: Directed fusion of cardiac spheroids into larger heterocellular microtissues enables investigation of cardiac action potential propagation via cardiac fibroblasts
Source: PLoS One. 2018 May 1;13(5):e0196714. doi: 10.1371/journal.pone.0196714 (PMC5929561; doi:10.1371/journal.pone.0196714)
Supplement: S1 Appendix — Numerical calculations were performed with a custom-developed software using Interactive Data Language (IDL) programing environment (Harris Geospatial Solutions) and CUDA toolkit (Nvidia). The core cellular ionic current routines and electrotonic current flow between cells were written in ansi-C with CUDA for multi-core-GPU calculation. Visualization routines were written in IDL. The compressed file includes ansi-C, CUDA, wrapper routines for IDL, and Readme.txt of instruction for building and using this software package. (ZIP) [file pone.0196714.s009.zip › MultiCellCuda/Cell_LuoRudy1CM_Routines.cu]

/* functions */

#include <math.h>
#include <cuda.h>
#include "Cell_LuoRudy1CM.h"

#define testZero(X) ( ( (X)>-1.0e-5 ) && ( (X) < 1.0e-5 ) )


StcCell *prototype_Cell_LuoRudy1CM(void) // StcCell *pStcCell)
{
	StcCell *pStcCell;
	pStcCell = (StcCell *)malloc(sizeof(StcCell));
	pStcCell->N_ALGEBRAIC = 0; // not using
	pStcCell->N_RATE = 0; // not using
	pStcCell->N_STATE_ORG = sizeof(LuoRudy1CM_State)/sizeof(TypeCellML) - 2; 
	pStcCell->N_STATE = pStcCell->N_STATE_ORG + 2; /* additional two for diffusion and stimulation */
	pStcCell->N_CONST = sizeof(LuoRudy1CM_Const)/sizeof(TypeCellML);
	pStcCell->LOC_STIM = pStcCell->N_STATE_ORG;
	pStcCell->LOC_DIFF =  pStcCell->N_STATE_ORG + 1;
	pStcCell->LOC_Vm = 0;
	pStcCell->N_CELL = 0; /* number of cells */
	pStcCell->isAllocated = 0; /* for memory clear */
	pStcCell->iMemFlagCellLoc = 0;
	pStcCell->iMemFlagAlgebraic = 0;
	pStcCell->iMemFlagRate = 0;
	pStcCell->iMemFlagState = 0;
	pStcCell->iMemFlagConst = 0;
	pStcCell->iMemFlagTemp = 0;
	pStcCell->fpInitCellPar = &init_Cell_LuoRudy1CM_device;
	pStcCell->fpInitCellParHost = &init_Cell_LuoRudy1CM_host;
	pStcCell->fpIteration = &iter_Cell_LuoRudy1CM;
	return pStcCell;
}


/* List of functions called for each timestep, currents commented out are only used when modeling pathological conditions */
/********************************************************/

/* Functions that describe the currents begin here */
__host__ __device__ void init_Const_Atomic_LuoRudy1CM (TypeCellML *pConstIn) {
	LuoRudy1CM_Const *pConst;
	pConst = (LuoRudy1CM_Const *)pConstIn;

	pConst->R = 8314.50;      /* Universal Gas Constant (J/kmol*K) */ 
	pConst->frdy = 96485;  /* Faraday's Constant (C/mol) */
	pConst->temp = 310;    /* Temperature (K) */
	pConst->Rtemp = 8314.0 * 310.0;
	pConst->ORtemp = 1.0 / pConst->Rtemp;
	pConst->RtempOfrdy = 8314.0 * 310.0 / 96485.0;
	pConst->frdyORtemp = 96485.0 / (8314.0 * 310.0) ;
	pConst->frdyfrdyORtemp = pConst->frdy * pConst->frdyORtemp;

}


__host__ __device__ void init_State_Atomic_LuoRudy1CM (TypeCellML *pStateIn) {

	LuoRudy1CM_State *pState;

	pState = (LuoRudy1CM_State *)pStateIn;

	pState->Ko = 5.4;
	pState->Nao = 140.0;
	pState->Cao = 1.8;

	pState->CM_xsize = 0.125  ;
	pState->CM_ysize = 0.025 ;
	pState->CM_zsize = 0.025  ;
	pState->CM_C = 0.000125 ; //Capacitance uF
	
	pState->CM_Area = (2*pState->CM_xsize*pState->CM_ysize + 2*pState->CM_ysize*pState->CM_zsize + 2*pState->CM_zsize*pState->CM_xsize)  ; 
	pState->CM_Cm = pState->CM_C/pState->CM_Area ; // 0.09090909
	pState->CM_CmJ = 125.0 ; // pF 

	pState->CM_StimPeriod = 1000.0;
	pState->CM_StimDuration = 1.00;
	pState->CM_StimCurrent = 0.50;
	pState->CM_gNa = 0.16;
	pState->CM_gammaNai = 0.75;
	pState->CM_gammaNao = 0.75;
	pState->CM_gammaKi = 0.75;
	pState->CM_gammaKo = 0.75;
	pState->CM_PCa = 5.4e-6;
	pState->CM_PNa = 6.75e-9;
	pState->CM_PK = 1.93e-9;
	pState->CM_gammaCai = 1.0;
	pState->CM_gammaCao = 0.34;
	pState->CM_Km_Ca = 0.6e-3;
	pState->CM_gK_max = 2.82e-3;
	pState->CM_PR_NaK = 0.01833;
	pState->CM_gK1_max = 7.5e-3;
	pState->CM_gK1_max = 7.5e-3;
	pState->CM_gKp = 1.83e-4;
	pState->CM_K_mpCa = 0.5e-3;
	pState->CM_I_pCa = 1.15e-2;
	pState->CM_gNab = 1.41e-5;
	pState->CM_gCab = 3.016e-5;
	pState->CM_I_NaK = 1.5e-2;
	pState->CM_K_mNai = 10.0;
	pState->CM_K_mKo = 1.5;
	pState->CM_P_ns_Ca = 1.75e-9;
	pState->CM_K_m_ns_Ca = 1.2e-3;
	pState->CM_K_NaCa = 20.0;
	pState->CM_K_mNa = 87.5;
	pState->CM_K_mCa = 1.38;
	pState->CM_K_sat = 0.1;
	pState->CM_eta = 0.35;
	pState->CM_G_relMax = 60.0;
	pState->CM_tau_on = 2.0;
	pState->CM_tau_off = 2.0;
	pState->CM_t_CICR = 0.0;
	pState->CM_tau_tr = 180.0;
	pState->CM_K_mrel = 0.8e-3;
	pState->CM_K_mup = 0.92e-3;
	pState->CM_I_up = 0.005;
	pState->CM_Ca_NSR_max = 15.0;
	pState->CM_DeltaCa_i2 = 0.0;
	pState->CM_DeltaCa_ith = 0.18e-3;
	pState->CM_Am = 200;
	pState->CM_V_myo = 0.68;
	pState->CM_V_JSR = 0.0048;
	pState->CM_V_NSR = 0.0552;
	pState->CM_gK =  pState->CM_gK_max*(pow((pState->Ko/5.40000), 1.0 / 2)) ;
	pState->CM_gK1 =  pState->CM_gK1_max*(pow((pState->Ko/5.40000), 1.0 / 2));
	pState->CM_sigma =  (1.00000/7.00000)*((exp((pState->Nao/67.3000))) - 1.00000);
	pState->CM_G_relPeak = (pState->CM_DeltaCa_i2<pState->CM_DeltaCa_ith ? 0.000000 : pState->CM_G_relMax);
	pState->CM_K_leak = pState->CM_I_up/pState->CM_Ca_NSR_max;
	pState->CM_G_rel =  pState->CM_G_relPeak*((pState->CM_DeltaCa_i2 - pState->CM_DeltaCa_ith)/((pState->CM_K_mrel + pState->CM_DeltaCa_i2) - pState->CM_DeltaCa_ith))*(1.00000 - (exp((- (pState->CM_t_CICR/pState->CM_tau_on)))))*(exp((- (pState->CM_t_CICR/pState->CM_tau_off))));

	pState->CM_IK1_value = 0.5 ;
	pState->CM_ICaL_value = 0.5 ;
	pState->CM_INa_value = 1.00 ;
	pState->CM_IK_value = 1.25 ;
	pState->CM_IKp_value  = 1.00 ;
  
	pState->CM_V = -84.624;
	pState->CM_Nai = 10.0;
	pState->CM_xm = 0.0;
	pState->CM_xh = 1.0;
	pState->CM_xj = 1.0;
	pState->CM_Cai = 0.12e-3;
	pState->CM_Ki = 145.0;
	pState->CM_xd = 0.0;
	pState->CM_xf = 1.0;
	pState->CM_xx = 0.0;
	pState->CM_Ca_JSR = 1.8;
	pState->CM_Ca_NSR = 1.8;
	
	//useless process 
	pState->dCM_V = 0.0;
	pState->dCM_Nai = 0.0;
	pState->dCM_xm = 0.0;
	pState->dCM_xh = 0.0;
	pState->dCM_xj = 0.0;
	pState->dCM_Cai = 0.0;
	pState->dCM_Ki = 0.0;
	pState->dCM_xd = 0.0;
	pState->dCM_xf = 0.0;
	pState->dCM_xx = 0.0;
	pState->dCM_Ca_JSR = 0.0;
	pState->dCM_Ca_NSR = 0.0;

	// stim + diffusion
	pState->CM_I_st = 0.0;
	pState->CM_I_diff = 0.0;
}

__global__ void kernel_init_StateConst_LuoRudy1CM(TypeCellML *pState, TypeCellML *pConst, 
			 		int iSizeState, int iSizeConst, int iTotal) 
{
	int idx;
	TypeCellML *locState;
	TypeCellML *locConst;	
	idx = blockIdx.x * blockDim.x + threadIdx.x;
	if (idx < iTotal) {	
		locState = pState + idx * iSizeState;
		locConst = pConst + idx * iSizeConst;
		init_State_Atomic_LuoRudy1CM(locState);
		init_Const_Atomic_LuoRudy1CM(locConst);
	}

}


void init_Cell_LuoRudy1CM_host(TypeCellML *pState, TypeCellML *pConst, int iNum) 
{
	int i;
	TypeCellML *pS;
	TypeCellML *pC;
	StcCell *pCell;

	pCell = prototype_Cell_LuoRudy1CM();

	for (i=0;i<iNum;i++) {
		pS = pState + i*pCell->N_STATE;
		pC = pConst + i*pCell->N_CONST;
		init_State_Atomic_LuoRudy1CM(pS);
		init_Const_Atomic_LuoRudy1CM(pC);
	}
	free(pCell);
}


void init_Cell_LuoRudy1CM_device(StcCell *pStcCell)
{
	int iBlockDim;
	iBlockDim = (pStcCell->N_CELL / iCudaBlockSize);
	if ((iBlockDim*iCudaBlockSize) < pStcCell->N_CELL) iBlockDim ++;
	kernel_init_StateConst_LuoRudy1CM <<< iBlockDim, iCudaBlockSize >>> 
			(pStcCell->d_State, pStcCell->d_Const, 
			 pStcCell->N_STATE, pStcCell->N_CONST, pStcCell->N_CELL);

}


// calculation routines
// individual ion current calculation


__device__ void CM_calculate_temporal_rate(LuoRudy1CM_State * __restrict__ pState, const LuoRudy1CM_Const * __restrict__ pConst, TypeCellML dt)
{	
	//double Istim ;
	TypeCellML FonRT, v, F, RT;	
	FonRT = pConst->frdyORtemp ; // F/(R*T) ;

	F = pConst->frdy;
	RT = pConst->Rtemp;

	v = pState->CM_V;

	// Na current
	if (v <= - 40) {
		pState->CM_alpha_h = 0.135000*(exp(((80.0000+v)/- 6.80000))) ;
		pState->CM_beta_h = 3.56000*(exp(( 0.0790000*v)))+ 310000.*(exp(( 0.350000*v))) ;
	}else {
		pState->CM_alpha_h = 0.00 ;
		pState->CM_beta_h = 1.00000/( 0.130000*(1.00000+(exp(((v+10.6600)/- 11.1000))))) ;
	}
	

	if (v <= - 40) {
		pState->CM_alpha_j = ( ( - 127140.*(exp(( 0.244400*v))) -  3.47400e-05*(exp(( - 0.0439100*v))))*1.00000*(v+37.7800))/(1.00000+(exp(( 0.311000*(v+79.2300)))));
		pState->CM_beta_j = ( 0.121200*(exp(( - 0.0105200*v))))/(1.00000+(exp(( - 0.137800*(v+40.1400)))));
	}else {
		pState->CM_alpha_j = 0.000000;
		pState->CM_beta_j = ( 0.300000*(exp(( - 2.53500e-07*v))))/(1.00000+(exp(( - 0.100000*(v+32.0000))))); 
	}
	
	
	if ((fabs((v+47.1300)))>0.00100000) {
		pState->CM_alpha_m = (0.320000*1.00000*(v + 47.1300))/(1.00000 - (exp(( - 0.100000*(v+47.1300))))) ;
	}else{
		pState->CM_alpha_m = 3.20000 ;
	}
	
	pState->CM_beta_m =  0.0800000*(exp((- v/11.0000)));
	

	// INa current 
	pState->CM_E_Na =  (( RT)/F)*(log((pState->Nao/pState->CM_Nai)));
	pState->CM_i_Na =  pState->CM_gNa*(pow(pState->CM_xm, 3.00000))*pState->CM_xh*pState->CM_xj*(v - pState->CM_E_Na);

	// Time dependent K current X gate 
	pState->CM_alpha_X = ( 7.19000e-005*(v+30.0000))/(1.00000 - (exp(( -0.148000*(v+30.0000)))));
	pState->CM_beta_X = ( 0.000131000*(v+30.0000))/(-1.00000+(exp(( 0.0687000*(v+30.0000)))));
	pState->dCM_xx =  pState->CM_alpha_X*(1.00000 - pState->CM_xx) -  pState->CM_beta_X*pState->CM_xx;
	
	// L-Type Ca channel d gate
	pState->CM_d_infinity = 1.00000/(1.00000+(exp((- ((v+10.0000)/6.24000)))));
	pState->CM_tau_d =  pState->CM_d_infinity*((1.00000 - (exp((- ((v+10.0000)/6.24000)))))/( 0.0350000*(v+10.0000)));
	pState->CM_alpha_d = pState->CM_d_infinity/pState->CM_tau_d;
	pState->CM_beta_d = (1.00000 - pState->CM_d_infinity)/pState->CM_tau_d;
	pState->dCM_xd =  pState->CM_alpha_d*(1.00000 - pState->CM_xd) -  pState->CM_beta_d*pState->CM_xd;
	
	//L-Type Ca channel f gate 
	pState->CM_f_infinity = 1.00000/(1.00000+(exp(((v+35.0600)/8.60000))))+0.600000/(1.00000+(exp(((50.0000 - v)/20.0000))));
	pState->CM_tau_f = 1.00000/( 0.0197000*(exp((-1*(( 0.0337000*(v+10.0000))*( 0.0337000*(v+10.0000))))))+0.0200000);
	pState->CM_alpha_f = pState->CM_f_infinity/pState->CM_tau_f;
	pState->CM_beta_f = (1.00000 - pState->CM_f_infinity)/pState->CM_tau_f;
	pState->dCM_xf =  pState->CM_alpha_f*(1.00000 - pState->CM_xf) -  pState->CM_beta_f*pState->CM_xf;
	
	// Time dependent K current (EK)
	pState->CM_E_K =  (( RT)/F)*(log(((pState->Ko+ pState->CM_PR_NaK*pState->Nao)/(pState->CM_Ki+ pState->CM_PR_NaK*pState->CM_Nai))));
	
	//Time dependent K current Xi gate 
	pState->CM_Xi = 1.00000/(1.00000+(exp(((v - 56.2600)/32.1000))));
	
	// Time dependent K current IK
	pState->CM_i_K =  pState->CM_IK_value*pState->CM_gK*((pState->CM_xx)*(pState->CM_xx))*pState->CM_Xi*(v - pState->CM_E_K);

	// Time independent K current E_K1
	pState->CM_E_K1 =  (( RT)/F)*(log((pState->Ko/pState->CM_Ki)));

	// Time independent K current K1 gate 
	pState->CM_alpha_K1 = 1.02000/(1.00000+(exp(( 0.238500*((v - pState->CM_E_K1) - 59.2150)))));
	pState->CM_beta_K1 = ( 0.491240*(exp(( 0.0803200*((v+5.47600) - pState->CM_E_K1))))+(exp(( 0.0617500*(v - (pState->CM_E_K1+594.310))))))/(1.00000+(exp(( -0.514300*((v - pState->CM_E_K1)+4.75300)))));
	pState->CM_K1_infinity = pState->CM_alpha_K1/(pState->CM_alpha_K1+pState->CM_beta_K1);
	
	//Time independent K1 current (IK1) 
	pState->CM_i_K1 =  pState->CM_IK1_value*pState->CM_gK1*pState->CM_K1_infinity*(v - pState->CM_E_K1);
	
	// Plateau K current 
	pState->CM_E_Kp = pState->CM_E_K1;
	pState->CM_Kp = 1.00000/(1.00000+(exp(((7.48800 - v)/5.98000))));
	
	// Plateau K current IKp
	pState->CM_i_Kp =  pState->CM_IKp_value*pState->CM_gKp*pState->CM_Kp*(v - pState->CM_E_Kp);

	// Na-K pump I_NaK --- check this eq 
	pState->CM_f_NaK = 1.00000/((1.00000+ 0.124500*(exp(( -0.100000*(( v*F)/(RT))))))+ 0.0365000*pState->CM_sigma*(exp((- (( v*F)/( RT))))));
	pState->CM_xi_NaK =  pState->CM_I_NaK*pState->CM_f_NaK*(1.00000/(1.00000+(pow((pState->CM_K_mNai/pState->CM_Nai), 1.50000))))*(pState->Ko/(pState->Ko+pState->CM_K_mKo));

	// L-type Ca current 
	pState->CM_I_CaK =  pState->CM_PK*(pow(1.00000, 2.00000))*(( v*(pow(F, 2.00000)))/( RT))*(( pState->CM_gammaKi*pState->CM_Ki*(exp((( 1.00000*v*F)/( RT)))) -  pState->CM_gammaKo*pState->Ko)/((exp((( 1.00000*v*F)/( RT)))) - 1.00000));
	// L-Type Ca current fCa gate
	pState->CM_f_Ca = 1.00000/(1.00000+(pow((pState->CM_Cai/pState->CM_Km_Ca), 2.00000)));

	// L-type Ca current 
	pState->CM_xi_CaK =  pState->CM_xd*pState->CM_xf*pState->CM_f_Ca*pState->CM_I_CaK;
	
	// Non-specific Ca activated Current
	pState->CM_EnsCa =  (( RT)/F)*(log(((pState->Ko+pState->Nao)/(pState->CM_Ki+pState->CM_Nai))));
	pState->CM_Vns = v - pState->CM_EnsCa;
	pState->CM_I_ns_K =  pState->CM_P_ns_Ca*(pow(1.00000, 2.00000))*(( pState->CM_Vns*(pow(F, 2.00000)))/( RT))*(( pState->CM_gammaKi*pState->CM_Ki*(exp((( 1.00000*pState->CM_Vns*F)/( RT)))) -  pState->CM_gammaKo*pState->Ko)/((exp((( 1.00000*pState->CM_Vns*F)/( RT)))) - 1.00000));
	pState->CM_xi_ns_K =  pState->CM_I_ns_K*(1.00000/(1.00000+(pow((pState->CM_K_m_ns_Ca/pState->CM_Cai), 3.00000))));
	
	// ion concentration (K cyt)
	pState->dCM_Ki =  - (pState->CM_xi_CaK+pState->CM_i_K+pState->CM_i_K1+pState->CM_i_Kp+pState->CM_xi_ns_K - ( pState->CM_xi_NaK*2.00000))*(pState->CM_Am/( pState->CM_V_myo*F));
	
	// I NCX ; Sodium-Ca Exchanger current
	pState->CM_i_NaCa =  pState->CM_K_NaCa*(1.00000/((pow(pState->CM_K_mNa, 3.00000))+(pow(pState->Nao, 3.00000))))*(1.00000/(pState->CM_K_mCa+pState->Cao))*(1.00000/(1.00000+ pState->CM_K_sat*(exp(( (pState->CM_eta - 1.00000)*v*(F/( RT)))))))*( (exp(( pState->CM_eta*v*(F/( RT)))))*(pow(pState->CM_Nai, 3.00000))*pState->Cao -  (exp(( (pState->CM_eta - 1.00000)*v*(F/( RT)))))*(pow(pState->Nao, 3.00000))*pState->CM_Cai);
	
	// Na back ground current
	pState->CM_E_NaN = pState->CM_E_Na;
	pState->CM_i_Na_b =  pState->CM_gNab*(v - pState->CM_E_NaN);

	// L-type Ca current
	pState->CM_I_CaNa =  pState->CM_PNa*(pow(1.00000, 2.00000))*(( v*(pow(F, 2.00000)))/( RT))*(( pState->CM_gammaNai*pState->CM_Nai*(exp((( 1.00000*v*F)/( RT)))) -  pState->CM_gammaNao*pState->Nao)/((exp((( 1.00000*v*F)/( RT)))) - 1.00000));
	pState->CM_xi_CaNa =  pState->CM_xd*pState->CM_xf*pState->CM_f_Ca*pState->CM_I_CaNa;
		
	// non-specitific Current
	pState->CM_I_ns_Na =  pState->CM_P_ns_Ca*(pow(1.00000, 2.00000))*(( pState->CM_Vns*(pow(F, 2.00000)))/( RT))*(( pState->CM_gammaNai*pState->CM_Nai*(exp((( 1.00000*pState->CM_Vns*F)/( RT)))) -  pState->CM_gammaNao*pState->Nao)/((exp((( 1.00000*pState->CM_Vns*F)/( RT)))) - 1.00000));
	pState->CM_xi_ns_Na =  pState->CM_I_ns_Na*(1.00000/(1.00000+(pow((pState->CM_K_m_ns_Ca/pState->CM_Cai), 3.00000))));
	
	// Ion Concentration Na 
	pState->dCM_Nai =  - (pState->CM_i_Na+pState->CM_xi_CaNa+pState->CM_i_Na_b+pState->CM_xi_ns_Na+ pState->CM_i_NaCa*3.00000+ pState->CM_xi_NaK*3.00000)*(pState->CM_Am/( pState->CM_V_myo*F));

	// Stimulation current
	
	//L-Type Ca current component ; check
	pState->CM_I_CaCa =  pState->CM_PCa*(pow(2.00000, 2.00000))*(( v*(pow(F, 2.00000)))/( RT))*(( pState->CM_gammaCai*pState->CM_Cai*(exp((( 2.00000*v*F)/( RT)))) -  pState->CM_gammaCao*pState->Cao)/((exp((( 2.00000*v*F)/( RT)))) - 1.00000));
	pState->CM_xi_CaCa =  pState->CM_xd*pState->CM_xf*pState->CM_f_Ca*pState->CM_I_CaCa;
	pState->CM_i_Ca_L = pState->CM_ICaL_value*pState->CM_xi_CaCa+pState->CM_xi_CaK+pState->CM_xi_CaNa;
	
	// sarcolemmal Ca Pump
	pState->CM_i_p_Ca =  pState->CM_I_pCa*(pState->CM_Cai/(pState->CM_K_mpCa+pState->CM_Cai));
	
	// Ca background current
	pState->CM_E_CaN =  (( RT)/( 2.00000*F))*(log((pState->Cao/pState->CM_Cai)));	
	pState->CM_i_Ca_b =  pState->CM_gCab*(v - pState->CM_E_CaN);

	// non specific Ca current
	pState->CM_i_ns_Ca = pState->CM_xi_ns_Na+pState->CM_xi_ns_K;

	// total current
	
	pState->CM_i_rel =  pState->CM_G_rel*(pState->CM_Ca_JSR - pState->CM_Cai);
	pState->CM_xi_up =  pState->CM_I_up*(pState->CM_Cai/(pState->CM_Cai+pState->CM_K_mup));
	pState->CM_i_leak =  pState->CM_K_leak*pState->CM_Ca_NSR;
	
	pState->dCM_Cai =  - ((pState->CM_xi_CaCa+pState->CM_i_p_Ca+pState->CM_i_Ca_b) - pState->CM_i_NaCa)*(pState->CM_Am/( 2.00000*pState->CM_V_myo*F))+ pState->CM_i_rel*(pState->CM_V_JSR/pState->CM_V_myo)+ (pState->CM_i_leak - pState->CM_xi_up)*(pState->CM_V_NSR/pState->CM_V_myo);
	pState->CM_i_tr = (pState->CM_Ca_NSR - pState->CM_Ca_JSR)/pState->CM_tau_tr;
	pState->dCM_Ca_JSR = - (pState->CM_i_rel -  pState->CM_i_tr*(pState->CM_V_NSR/pState->CM_V_JSR));
	pState->dCM_Ca_NSR = - ((pState->CM_i_leak+pState->CM_i_tr) - pState->CM_xi_up);
}


__device__ void Cells_calculate_temporal_rate(LuoRudy1CM_State * __restrict__ pState, const LuoRudy1CM_Const * __restrict__ pConst, TypeCellML dt){

	TypeCellML v;	
	v = pState->CM_V;

	pState->CM_dV_dt = ( - (pState->CM_i_Na + pState->CM_i_Ca_L + pState->CM_i_K + pState->CM_i_K1 + pState->CM_i_Kp + pState->CM_i_NaCa + pState->CM_i_p_Ca + pState->CM_i_Na_b + pState->CM_i_Ca_b+pState->CM_xi_NaK+pState->CM_i_ns_Ca))/pState->CM_Cm - pState->CM_I_st;

	pState->dCM_V = pState->CM_dV_dt + pState->CM_I_diff/pState->CM_CmJ;
	// add stim & diffusion
}


__device__ void time_evolution(LuoRudy1CM_State * __restrict__ pState, const LuoRudy1CM_Const * __restrict__ pConst, TypeCellML dt) {
	TypeCellML mtau, htau, jtau, mss, hss, jss;
	pState->CM_Nai = pState->CM_Nai + pState->dCM_Nai*dt ;
	// using exact solution for i_Na
	mtau = 1.0/(pState->CM_alpha_m + pState->CM_beta_m);
	htau = 1.0/(pState->CM_alpha_h + pState->CM_beta_h);
	jtau = 1.0/(pState->CM_alpha_j + pState->CM_beta_j);
	mss = pState->CM_alpha_m * mtau;
	hss = pState->CM_alpha_h * htau;
	jss = pState->CM_alpha_j * jtau;
	pState->CM_xm = mss - (mss - pState->CM_xm) 
			*exp(- dt / mtau);
	pState->CM_xh = hss - (hss - pState->CM_xh) 
			* exp(- dt / htau);
	pState->CM_xj = jss - (jss - pState->CM_xj)
			* exp(- dt / jtau);
	// end for i_Na
	pState->CM_Cai = pState->CM_Cai + pState->dCM_Cai*dt;
	pState->CM_Ki = pState->CM_Ki + pState->dCM_Ki*dt ;
	pState->CM_xd = pState->CM_xd + pState->dCM_xd*dt ;
	pState->CM_xf = pState->CM_xf + pState->dCM_xf*dt ;
	pState->CM_xx = pState->CM_xx + pState->dCM_xx*dt ;
	pState->CM_Ca_JSR = pState->CM_Ca_JSR + pState->dCM_Ca_JSR*dt;
	pState->CM_Ca_NSR = pState->CM_Ca_NSR + pState->dCM_Ca_NSR*dt ;

	pState->CM_V = pState->CM_V + pState->dCM_V*dt;
	
}
/************************************************************************************/
// cuda calculation

__global__ void kernel_Compute_LuoRudy1CM(TypeCellML *pStateIn, TypeCellML *pConstIn, 
			 int n_State, int n_Const,  int iTotal, TypeCellML dt)
{
	int idx;

	LuoRudy1CM_State *d_pState;
	LuoRudy1CM_Const *d_pConst;

	idx = blockIdx.x * blockDim.x + threadIdx.x;
	if (idx < iTotal) {

	d_pState = (LuoRudy1CM_State *)(pStateIn + idx * n_State);
	d_pConst = (LuoRudy1CM_Const *)(pConstIn + idx * n_Const);

	CM_calculate_temporal_rate (d_pState, d_pConst, dt);
	Cells_calculate_temporal_rate (d_pState, d_pConst, dt);
	time_evolution  (d_pState, d_pConst, dt);
	}
}


void iter_Cell_LuoRudy1CM (StcCell *pStcCell, TypeCellML deltaT)
{
	int iBlockDim;
	iBlockDim = (pStcCell->N_CELL / iCudaBlockSize);
	if ((iBlockDim*iCudaBlockSize) < pStcCell->N_CELL) iBlockDim ++;
	kernel_Compute_LuoRudy1CM <<< iBlockDim, iCudaBlockSize >>> 
		(pStcCell->d_State, pStcCell->d_Const, 
		 pStcCell->N_STATE, pStcCell->N_CONST, pStcCell->N_CELL,
		 deltaT);

}
