# Supplementary material for: Directed fusion of cardiac spheroids into larger heterocellular microtissues enables investigation of cardiac action potential propagation via cardiac fibroblasts
Source: PLoS One. 2018 May 1;13(5):e0196714. doi: 10.1371/journal.pone.0196714 (PMC5929561; doi:10.1371/journal.pone.0196714)
Supplement: S1 Appendix — Numerical calculations were performed with a custom-developed software using Interactive Data Language (IDL) programing environment (Harris Geospatial Solutions) and CUDA toolkit (Nvidia). The core cellular ionic current routines and electrotonic current flow between cells were written in ansi-C with CUDA for multi-core-GPU calculation. Visualization routines were written in IDL. The compressed file includes ansi-C, CUDA, wrapper routines for IDL, and Readme.txt of instruction for building and using this software package. (ZIP) [file pone.0196714.s009.zip › MultiCellCuda/Cell_MacCannellINaCF.h]

/* MacCannell CF model */
/* Biophysical J 92 2007 4121-4132 */

/*Add Na current in MacCannell CF Model*/

#ifndef Cell_McCannonINaCF_H
#define Cell_McCannonINaCF_H

#include "StcCell.h"

#ifdef __cplusplus

	extern "C" {
#endif

// variables and constants
typedef struct {
	TypeCellML V_f;
	TypeCellML K_o, Na_i;
	TypeCellML E_K, E_Na;
	TypeCellML I_total, I_Kv, I_K1, I_NaK, I_bNa, I_Na, I_tNa; // currents
	TypeCellML r_Kv, s_Kv; // activation inactivation gates for IKv
	TypeCellML a_K1, b_K1; // activation inactivaiton gates for IK1
    TypeCellML xm, xj, xh ; // activation inactivaiton gates for INa
	TypeCellML tm, th, th1, th2, tFNa; // TTX sensitive INa gates
 	TypeCellML I_stim, I_gap; // stimulation and diffusion current
} MacCannellINaCF_State;

typedef struct {
	TypeCellML C_m; // 0
    TypeCellML R, T, F, FonRT;  // 1
	TypeCellML g_Kv; // I_Kv, 5
	TypeCellML g_K1; // I_K1, 6
    TypeCellML g_xNa, g_tNa, Nao; // I_Na, 7
	TypeCellML Ibar_NaK, K_mK, K_mNa, V_rev, B; // INaK, 10
	TypeCellML g_bNa; // backgroun (leak) Na current, 15
} MacCannellINaCF_Const;

typedef union {
	TypeCellML *pDouble;
	MacCannellINaCF_State *pState;
	MacCannellINaCF_Const *pConst;
} MacCannellINaCF_union;

StcCell *prototype_Cell_MacCannellINaCF(void);
int alloc_Cell_MacCannellINaCF_device(StcCell *pStcCell);
void init_Cell_MacCannellINaCF_host(TypeCellML *pState, TypeCellML *pConst, int num);
void init_Cell_MacCannellINaCF_device(StcCell *pStcCell);
void iter_Cell_MacCannellINaCF(StcCell *pStcCell, TypeCellML deltaT);


#ifdef __cplusplus
}
#endif


#endif // define CellML_SachseCF_H
