# Supplementary material for: Directed fusion of cardiac spheroids into larger heterocellular microtissues enables investigation of cardiac action potential propagation via cardiac fibroblasts
Source: PLoS One. 2018 May 1;13(5):e0196714. doi: 10.1371/journal.pone.0196714 (PMC5929561; doi:10.1371/journal.pone.0196714)
Supplement: S1 Appendix — Numerical calculations were performed with a custom-developed software using Interactive Data Language (IDL) programing environment (Harris Geospatial Solutions) and CUDA toolkit (Nvidia). The core cellular ionic current routines and electrotonic current flow between cells were written in ansi-C with CUDA for multi-core-GPU calculation. Visualization routines were written in IDL. The compressed file includes ansi-C, CUDA, wrapper routines for IDL, and Readme.txt of instruction for building and using this software package. (ZIP) [file pone.0196714.s009.zip › MultiCellCuda/Cell_MacCannellINaCF_routines.cu]

#include <stdlib.h>
#include <string.h>
// #include "StcCell.h"
#include "Cell_MacCannellINaCF.h"
#include "math.h"

// #include "StcMultiCell.h"

// parameter initiation


StcCell *prototype_Cell_MacCannellINaCF(void) // StcCell *pStcCell)
{
	StcCell *pStcCell;
	pStcCell = (StcCell *)malloc(sizeof(StcCell));
	pStcCell->N_ALGEBRAIC = 0; // not using
	pStcCell->N_RATE = 0; // not using
	pStcCell->N_STATE_ORG = sizeof(MacCannellINaCF_State)/sizeof(TypeCellML) - 2; 
	pStcCell->N_STATE = pStcCell->N_STATE_ORG + 2; /* additional two for diffusion and stimulation */
	pStcCell->N_CONST = sizeof(MacCannellINaCF_Const)/sizeof(TypeCellML);
	pStcCell->LOC_STIM = pStcCell->N_STATE_ORG;
	pStcCell->LOC_DIFF =  pStcCell->N_STATE_ORG + 1;
	pStcCell->LOC_Vm = 0;
	pStcCell->N_CELL = 0; /* number of cells */
	pStcCell->isAllocated = 0; /* for memory clear */
	pStcCell->iMemFlagCellLoc = 0;
	pStcCell->iMemFlagAlgebraic = 0;
	pStcCell->iMemFlagRate = 0;
	pStcCell->iMemFlagState = 0;
	pStcCell->iMemFlagConst = 0;
	pStcCell->iMemFlagTemp = 0;
	pStcCell->fpInitCellPar = &init_Cell_MacCannellINaCF_device;
	pStcCell->fpInitCellParHost = &init_Cell_MacCannellINaCF_host;
	pStcCell->fpIteration = &iter_Cell_MacCannellINaCF;
	return pStcCell;
}

// number of states and constants
__host__ __device__ void init_Const_Atomic_MacCannellINaCF(TypeCellML *pConstIn) {
	MacCannellINaCF_Const *pConst;
	pConst = (MacCannellINaCF_Const *)pConstIn;
    pConst->R = 8.314472;
    pConst->T = 308;
    pConst->F = 96.4853415;
    pConst->FonRT = pConst->F / (pConst->R * pConst->T);
    pConst->g_Kv = 0.25 ; // nS/pF 
    pConst->g_K1 = 482.2 / 1000.0 ; // pS/pF to nS/pF
    pConst->Ibar_NaK = 2.002 ; 
    pConst->K_mK = 1.0;  // mM/L
    pConst->K_mNa = 11.0; // mM/L
    pConst->V_rev = -150.0 ; // mV
    pConst->B = -200.0; // mV
    pConst->g_bNa = 0.0095 ; // nS/pF
	pConst->g_xNa = 0.60 ; //nS/pF (5% of myocytes)    
	pConst->g_tNa = 0.50 ; // TTX sensitive Na, 2/3 of INa
    pConst->C_m = 6.3; // pF
    pConst->Nao = 140.0; // 140 mM
}


__host__ __device__ void init_State_Atomic_MacCannellINaCF(TypeCellML *pStateIn) {
	   MacCannellINaCF_State *pState;
	   TypeCellML alpha, beta, V_f;
	   pState = (MacCannellINaCF_State *)pStateIn;
	   pState->V_f = -49.6;
	   V_f = pState->V_f;
	   pState->K_o = 5.0 ; // mM
	   pState->Na_i = 10.735 ;
	   pState->E_K = -87.0;
	   pState->E_Na = 8.314472 * 308.0 / 96.4853415 * log(140.0/10.735) ; //40.0; // please update
	   pState->r_Kv = 0.063;
	   pState->s_Kv = 0.978119;
	   pState->a_K1 = 0.0; 
	   pState->b_K1 = 0.0;
	   pState->I_stim = 0.0;
	   pState->I_gap = 0.0;
	   pState->I_Na = 0.0 ;
	   // INa initial
	   alpha = 0.135000*(exp(((80.0000+V_f)/- 6.80000))) ;
	   beta = 3.56000*(exp(( 0.0790000*V_f)))+ 310000.*(exp(( 0.350000*V_f))) ;
	   pState->xh = alpha / (alpha + beta);
	   alpha = ( ( - 127140.*(exp(( 0.244400*V_f))) -  3.47400e-05*(exp(( - 0.0439100*V_f))))*1.00000*(V_f+37.7800))/(1.00000+(exp(( 0.311000*(V_f+79.2300)))));
	   beta = ( 0.121200*(exp(( - 0.0105200*V_f))))/(1.00000+(exp(( - 0.137800*(V_f+40.1400)))));
	   pState->xj = alpha / (alpha + beta);
	   if ((fabs((V_f+47.1300)))>0.00100000) {
		alpha = (0.320000*1.00000*(V_f + 47.1300))/(1.00000 - (exp(( - 0.100000*(V_f + 47.1300))))) ;
	   }else{
		alpha = 3.20000 ;
	   }
	   beta = 0.0800000*(exp((- V_f/11.0000)));
	   pState->xm = alpha / (alpha+beta);

	   // TTX sensitive INa
	   pState->I_tNa = 0.0; 
	   pState->tm = 0.124 ;
	   pState->th1 = 0.595 ;
	   pState->th2 = 5.250e-2 ; 
	   
}


__global__ void kernel_init_StateConst_MacCannellINaCF(TypeCellML *pState, TypeCellML *pConst, 
			 						int iSizeState, int iSizeConst, int iTotal) 
	// , int N_STATE, int N_CONSTANT) 
{
	int idx;
	TypeCellML *locState;
	TypeCellML *locConst;	
	idx = blockIdx.x * blockDim.x + threadIdx.x;
	if (idx < iTotal) {	
		locState = pState + idx * iSizeState;
		locConst = pConst + idx * iSizeConst;
		init_State_Atomic_MacCannellINaCF(locState);
		init_Const_Atomic_MacCannellINaCF(locConst);
	}

}


void init_Cell_MacCannellINaCF_host(TypeCellML *pState, TypeCellML *pConst, int iNum) 
// , int N_STATE, int N_CONSTANT)
{
	int i;
	TypeCellML *pS;
	TypeCellML *pC;
	StcCell *pCell;

	pCell = prototype_Cell_MacCannellINaCF();

	for (i=0;i<iNum;i++) {
		pS = pState + i*pCell->N_STATE;
		pC = pConst + i*pCell->N_CONST;
		init_State_Atomic_MacCannellINaCF(pS);
		init_Const_Atomic_MacCannellINaCF(pC);
	}
	free(pCell);
}

void init_Cell_MacCannellINaCF_device(StcCell *pStcCell)
{
	int iBlockDim;
	iBlockDim = (pStcCell->N_CELL / iCudaBlockSize);
	if ((iBlockDim*iCudaBlockSize) < pStcCell->N_CELL) iBlockDim ++;
	kernel_init_StateConst_MacCannellINaCF <<< iBlockDim, iCudaBlockSize >>> 
			(pStcCell->d_State, pStcCell->d_Const, 
			 pStcCell->N_STATE, pStcCell->N_CONST, pStcCell->N_CELL);

}


__device__ void device_ComputeAtomic_MacCannellINaCF(MacCannellINaCF_State * __restrict__ pState, const MacCannellINaCF_Const * __restrict__ pConst, TypeCellML dt) {
	TypeCellML tau_r, tau_s;
	TypeCellML tempVal, tempVal1;
	TypeCellML rbar, sbar;
	TypeCellML V_f, dV_f;
	TypeCellML K_ratio, Na_ratio, Na32, V_ratio;
	TypeCellML ah, bh, am, bm, aj, bj ;
	TypeCellML temptau, tempss;
	
	// I_Kv
	V_f = pState->V_f;
	tempVal = (V_f + 20.0) / 25.9;
	tau_r = 20.3 + 138.0 * exp( -tempVal * tempVal );
	rbar = 1.0 / ( 1.0 + exp( -(V_f + 20.0)/11.0 ) );
	// exact solution instead
	pState->r_Kv = pState->r_Kv - (pState->r_Kv-rbar) * (1.0 - exp(-dt/tau_r)); 

	tempVal = (V_f + 23.0) / 22.7;
	tau_s = 1574.0 + 5268.0 * exp( -tempVal*tempVal );
	sbar = 1.0 / ( 1.0 + exp( (V_f + 23)/7.0 ) );
	pState->s_Kv = pState->s_Kv - (pState->s_Kv-sbar) * (1.0 - exp(-dt/tau_s));
	pState->I_Kv = pConst->g_Kv * pState->r_Kv * pState->s_Kv * (V_f - pState->E_K);

	//I_K1
	tempVal = V_f - pState->E_K;
	pState->a_K1 = 0.1 / ( 1.0 + exp( 0.06 * (tempVal - 200.0) ) );
	pState->b_K1 = (3.0 * exp( 0.0002 * (tempVal+100.0) ) + exp( 0.1 * (tempVal - 10.0) )) 
    					/ (1.0 + exp(-0.5 * tempVal)) ;
	pState->I_K1 = pConst->g_K1 * pState->a_K1 * tempVal / (pState->a_K1 + pState->b_K1) ;

	// I_NaK
	K_ratio = pState->K_o / ( pState->K_o + pConst->K_mK );
	Na32 = pow(pState->Na_i, 1.5);
	Na_ratio = Na32 / ( Na32 + pow(pConst->K_mNa, 1.5) );
	V_ratio = (V_f - pConst->V_rev) / (V_f - pConst->B);	
	pState->I_NaK = pConst->Ibar_NaK * K_ratio * Na_ratio * V_ratio;

	// I_bNa
	pState->I_bNa = pConst->g_bNa * (V_f - pState->E_Na);

	//I_Na,TR
	if (V_f <= - 40.0) {
		ah = 0.135000*(exp(((80.0000+V_f)/- 6.80000))) ;
		bh = 3.56000*(exp(( 0.0790000*V_f)))+ 310000.*(exp(( 0.350000*V_f))) ;
	}else {
		ah = 0 ;
		bh = 1.00000/( 0.130000*(1.00000+(exp(((V_f+10.6600)/- 11.1000))))) ;
	}
	
	temptau = 1.0 / (ah + bh);
    	tempss = ah * temptau;
	pState->xh = tempss - (tempss - pState->xh) * exp( - dt / temptau  );

	if (V_f <= - 40.0) {
		aj = ( ( - 127140.*(exp(( 0.244400*V_f))) -  3.47400e-05*(exp(( - 0.0439100*V_f))))*1.00000*(V_f+37.7800))/(1.00000+(exp(( 0.311000*(V_f+79.2300)))));
		bj = ( 0.121200*(exp(( - 0.0105200*V_f))))/(1.00000+(exp(( - 0.137800*(V_f+40.1400)))));
	}else {
		aj = 0.000000;
		bj = ( 0.300000*(exp(( - 2.53500e-07*V_f))))/(1.00000+(exp(( - 0.100000*(V_f + 32.0000))))); 
	}

	temptau = 1.0 / (aj + bj);
    tempss = aj * temptau;
	pState->xj = tempss - (tempss - pState->xj) * exp( - dt / temptau  );

	if ((fabs((V_f+47.1300)))>0.00100000) {
		am = (0.320000*1.00000*(V_f + 47.1300))/(1.00000 - (exp(( - 0.100000*(V_f + 47.1300))))) ;
	}else{
		am = 3.20000 ;
	}
	bm =  0.0800000*(exp((- V_f/11.0000)));

	temptau = 1.0 / (am + bm);
    tempss = am * temptau;
	pState->xm = tempss - (tempss - pState->xm) * exp( - dt / temptau  );	

	tempVal = pState->xm;
	pState->I_Na = pConst->g_xNa*(pState->xh)*(pState->xj)*tempVal*tempVal*tempVal*(V_f - pState->E_Na);

	// TTX sensitive Na current
	// m
	pState->tFNa = (9.52e-2) * exp((-6.3e-2)*(V_f+34.4)) / (1.0 + 1.65*exp(-2.225*(V_f+63.7))) + 8.69e-2;
	tempss = 1.0/(1.0+exp(-V_f/5.46));
	tempss = pow(tempss, 1.0/3.0);
	temptau = (0.6247e-3) / (0.832*exp(-0.335*(V_f+56.7)) + 0.627*exp(0.082*(V_f+65.01))) + 4.0e-5;
	pState->tm = tempss - (tempss - pState->tm) * exp( - dt / temptau  );
	tempVal = pState->tm;
	// h1
	tempss = 1.0 / (1.0+exp((V_f+66.1)/6.4));
	temptau = (3.717e-6) * exp(-0.2815*(V_f+17.11)) / (1.0 + (3.732e-3)*exp(-0.3426*(V_f+37.76))) + 5.977e-4;
	pState->th1 = tempss - (tempss - pState->th1) * exp( - dt / temptau  );
	// h2
	// use same tempss tempss = 1.0 / (1.0+exp((v_f+66.1)/6.4));
	temptau = (3.186e-8) * exp(-0.6129*(V_f+18.8)) / (1.0 + (7.189e-5)*exp(-0.6683*(V_f+34.07))) + 3.556e-3;
	pState->th2 = tempss - (tempss - pState->th2) * exp( - dt / temptau  );
	// total h
	pState->tFNa = (9.52e-2)*exp((-6.3e-2)*(V_f+34.4)) / (1. + 1.66*exp(-0.225*(V_f+63.7))) + 8.69e-2;	
	pState->th = (1.0 - pState->tFNa) * pState->th1 + pState->tFNa * pState->th2;
	// right side
	// if ((V_f > 0.001) || (V_f < -0.001)) {
	if (fabs(V_f) > 0.001) {
		tempVal1 =  (exp((V_f-pState->E_Na)*pConst->FonRT) - 1.0) / (exp(V_f*pConst->FonRT)-1.0);
	} else {
	       	tempVal1 = exp((-pState->E_Na)*pConst->FonRT); // 1.0 ;
	}	
	pState->I_tNa = pConst->g_tNa * tempVal*tempVal*tempVal * pState->th * pConst->Nao * pConst->FonRT * pConst->F * tempVal1 * V_f;


	// I_total
	pState->I_total = pState->I_Kv + pState->I_K1 + pState->I_NaK + pState->I_bNa + pState->I_Na + pState->I_tNa;

	// calculate V;
	dV_f = (- pState->I_total + pState->I_stim + (pState->I_gap / pConst->C_m) ) * dt; 
	pState->V_f = V_f + dV_f;
}


__global__ void kernel_Compute_MacCannellINaCF(TypeCellML *pStateIn, TypeCellML *pConstIn, 
			 int n_State, int n_Const,  int iTotal, TypeCellML dt)
{
	int idx;	
	TypeCellML *pLocState;
	TypeCellML *pLocConst;
	MacCannellINaCF_State *pStcState;
	MacCannellINaCF_Const *pStcConst;
	// MacCannellINaCF_union uStr;
	idx = blockIdx.x * blockDim.x + threadIdx.x;
	if (idx < iTotal) {
		pLocConst = pConstIn + idx * n_Const;
		pLocState = pStateIn + idx * n_State;
		pStcConst = (MacCannellINaCF_Const *) pLocConst;
		pStcState = (MacCannellINaCF_State *) pLocState;
		device_ComputeAtomic_MacCannellINaCF(pStcState, pStcConst, dt);
	}
}


void iter_Cell_MacCannellINaCF(StcCell *pStcCell, TypeCellML deltaT)
{
	int iBlockDim;
	iBlockDim = (pStcCell->N_CELL / iCudaBlockSize);
	if ((iBlockDim*iCudaBlockSize) < pStcCell->N_CELL) iBlockDim ++;
	kernel_Compute_MacCannellINaCF <<< iBlockDim, iCudaBlockSize >>> 
		(pStcCell->d_State, pStcCell->d_Const, 
		 pStcCell->N_STATE, pStcCell->N_CONST, pStcCell->N_CELL,
		 deltaT);

}
