# Supplementary material for: Directed fusion of cardiac spheroids into larger heterocellular microtissues enables investigation of cardiac action potential propagation via cardiac fibroblasts
Source: PLoS One. 2018 May 1;13(5):e0196714. doi: 10.1371/journal.pone.0196714 (PMC5929561; doi:10.1371/journal.pone.0196714)
Supplement: S1 Appendix — Numerical calculations were performed with a custom-developed software using Interactive Data Language (IDL) programing environment (Harris Geospatial Solutions) and CUDA toolkit (Nvidia). The core cellular ionic current routines and electrotonic current flow between cells were written in ansi-C with CUDA for multi-core-GPU calculation. Visualization routines were written in IDL. The compressed file includes ansi-C, CUDA, wrapper routines for IDL, and Readme.txt of instruction for building and using this software package. (ZIP) [file pone.0196714.s009.zip › MultiCellCuda/Cell_PassiveIVCF.h]

/* Passive CF model */

#ifndef Cell_PASSIVECF_H
#define Cell_MASSIVECF_H

#include "StcCell.h"

#ifdef __cplusplus

	extern "C" {
#endif

// variables and constants
typedef struct {
	TypeCellML V_f;
	TypeCellML E_rev;
	TypeCellML I_total, I_pass; // currents
	TypeCellML I_stim, I_gap; // stimulation and diffusion current
} PassiveIVCF_State;

typedef struct {
	TypeCellML C_m;
	TypeCellML g_Pass; // I_K1
} PassiveIVCF_Const;

typedef union {
	TypeCellML *pDouble;
	PassiveIVCF_State *pState;
	PassiveIVCF_Const *pConst;
} PassiveIVCF_union;

StcCell *prototype_Cell_PassiveIVCF(void);
int alloc_Cell_PassiveIVCF_device(StcCell *pStcCell);
void init_Cell_PassiveIVCF_host(TypeCellML *pState, TypeCellML *pConst, int num);
void init_Cell_PassiveIVCF_device(StcCell *pStcCell);
void iter_Cell_PassiveIVCF(StcCell *pStcCell, TypeCellML deltaT);


#ifdef __cplusplus
}
#endif


#endif // define CellML_SachseCF_H
