# Supplementary material for: Directed fusion of cardiac spheroids into larger heterocellular microtissues enables investigation of cardiac action potential propagation via cardiac fibroblasts
Source: PLoS One. 2018 May 1;13(5):e0196714. doi: 10.1371/journal.pone.0196714 (PMC5929561; doi:10.1371/journal.pone.0196714)
Supplement: S1 Appendix — Numerical calculations were performed with a custom-developed software using Interactive Data Language (IDL) programing environment (Harris Geospatial Solutions) and CUDA toolkit (Nvidia). The core cellular ionic current routines and electrotonic current flow between cells were written in ansi-C with CUDA for multi-core-GPU calculation. Visualization routines were written in IDL. The compressed file includes ansi-C, CUDA, wrapper routines for IDL, and Readme.txt of instruction for building and using this software package. (ZIP) [file pone.0196714.s009.zip › MultiCellCuda/Cell_PassiveIVCF_routines.cu]

#include <stdlib.h>
#include <string.h>
#include "Cell_PassiveIVCF.h"
#include "math.h"


// parameter initiation


StcCell *prototype_Cell_PassiveIVCF(void) // StcCell *pStcCell)
{
	StcCell *pStcCell;
	pStcCell = (StcCell *)malloc(sizeof(StcCell));
	pStcCell->N_ALGEBRAIC = 0; // not using
	pStcCell->N_RATE = 0; // not using
	pStcCell->N_STATE_ORG = sizeof(PassiveIVCF_State)/sizeof(TypeCellML) - 2; 
	pStcCell->N_STATE = pStcCell->N_STATE_ORG + 2; /* additional two for diffusion and stimulation */
	pStcCell->N_CONST = sizeof(PassiveIVCF_Const)/sizeof(TypeCellML);
	pStcCell->LOC_STIM = pStcCell->N_STATE_ORG;
	pStcCell->LOC_DIFF =  pStcCell->N_STATE_ORG + 1;
	pStcCell->LOC_Vm = 0;
	pStcCell->N_CELL = 0; /* number of cells */
	pStcCell->isAllocated = 0; /* for memory clear */
	pStcCell->iMemFlagCellLoc = 0;
	pStcCell->iMemFlagAlgebraic = 0;
	pStcCell->iMemFlagRate = 0;
	pStcCell->iMemFlagState = 0;
	pStcCell->iMemFlagConst = 0;
	pStcCell->iMemFlagTemp = 0;
	pStcCell->fpInitCellPar = &init_Cell_PassiveIVCF_device;
	pStcCell->fpInitCellParHost = &init_Cell_PassiveIVCF_host;
	pStcCell->fpIteration = &iter_Cell_PassiveIVCF;
	return pStcCell;
}


	


// number of states and constants


__host__ __device__ void init_Const_Atomic_PassiveIVCF(TypeCellML *pConstIn) {
	PassiveIVCF_Const *pConst;
	pConst = (PassiveIVCF_Const *)pConstIn;
    	pConst->C_m = 6.3; // pF
	pConst->g_Pass = 0.025;
}


__host__ __device__ void init_State_Atomic_PassiveIVCF(TypeCellML *pStateIn) {
	   PassiveIVCF_State *pState;
	   pState = (PassiveIVCF_State *)pStateIn;
	   pState->V_f = -49.0;
	   pState->E_rev = -49.0;
	   pState->I_stim = 0.0;
	   pState->I_gap = 0.0;
}


__global__ void kernel_init_StateConst_PassiveIVCF(TypeCellML *pState, TypeCellML *pConst, int iSizeState, int iSizeConst, int iTotal) 
{
	int idx;
	TypeCellML *locState;
	TypeCellML *locConst;	
	idx = blockIdx.x * blockDim.x + threadIdx.x;
	if (idx < iTotal) {	
		locState = pState + idx * iSizeState;
		locConst = pConst + idx * iSizeConst;
		init_State_Atomic_PassiveIVCF(locState);
		init_Const_Atomic_PassiveIVCF(locConst);
	}

}


void init_Cell_PassiveIVCF_host(TypeCellML *pState, TypeCellML *pConst, int iNum) 
{
	int i;
	TypeCellML *pS;
	TypeCellML *pC;
	StcCell *pCell;

	pCell = prototype_Cell_PassiveIVCF();

	for (i=0;i<iNum;i++) {
		pS = pState + i*pCell->N_STATE;
		pC = pConst + i*pCell->N_CONST;
		init_State_Atomic_PassiveIVCF(pS);
		init_Const_Atomic_PassiveIVCF(pC);
	}
	free(pCell);
}

void init_Cell_PassiveIVCF_device(StcCell *pStcCell)
{
	int iBlockDim;
	iBlockDim = (pStcCell->N_CELL / iCudaBlockSize);
	if ((iBlockDim*iCudaBlockSize) < pStcCell->N_CELL) iBlockDim ++;
	kernel_init_StateConst_PassiveIVCF <<< iBlockDim, iCudaBlockSize >>> 
			(pStcCell->d_State, pStcCell->d_Const, 
			 pStcCell->N_STATE, pStcCell->N_CONST, pStcCell->N_CELL);

}


__device__ void device_ComputeAtomic_PassiveIVCF(PassiveIVCF_State *pState, PassiveIVCF_Const *pConst, TypeCellML dt) {
	TypeCellML V_f, dV_f;

	V_f = pState->V_f;

	// grand et al
	pState->I_pass = -12.5 - 0.03 * V_f + exp( (V_f+642.5)/250.0 );

	// I_total
	pState->I_total = pState->I_pass; 
	
	// calculate V;
	dV_f =( (- pState->I_total + pState->I_gap / pConst->C_m) + pState->I_stim) * dt; 
	pState->V_f = V_f + dV_f;
}


__global__ void kernel_Compute_PassiveIVCF(TypeCellML *pStateIn, TypeCellML *pConstIn, 
			 int n_State, int n_Const,  int iTotal, TypeCellML dt)
{
	int idx;	
	TypeCellML *pLocState;
	TypeCellML *pLocConst;
	PassiveIVCF_State *pStcState;
	PassiveIVCF_Const *pStcConst;
	
	idx = blockIdx.x * blockDim.x + threadIdx.x;
	if (idx < iTotal) {
		pLocConst = pConstIn + idx * n_Const;
		pLocState = pStateIn + idx * n_State;
		pStcConst = (PassiveIVCF_Const *) pLocConst;
		pStcState = (PassiveIVCF_State *) pLocState;
		device_ComputeAtomic_PassiveIVCF(pStcState, pStcConst, dt);
	}
}


void iter_Cell_PassiveIVCF(StcCell *pStcCell, TypeCellML deltaT)
{
	int iBlockDim;
	iBlockDim = (pStcCell->N_CELL / iCudaBlockSize);
	if ((iBlockDim*iCudaBlockSize) < pStcCell->N_CELL) iBlockDim ++;
	kernel_Compute_PassiveIVCF <<< iBlockDim, iCudaBlockSize >>> 
		(pStcCell->d_State, pStcCell->d_Const, 
		 pStcCell->N_STATE, pStcCell->N_CONST, pStcCell->N_CELL,
		 deltaT);

}
