# Supplementary material for: Directed fusion of cardiac spheroids into larger heterocellular microtissues enables investigation of cardiac action potential propagation via cardiac fibroblasts
Source: PLoS One. 2018 May 1;13(5):e0196714. doi: 10.1371/journal.pone.0196714 (PMC5929561; doi:10.1371/journal.pone.0196714)
Supplement: S1 Appendix — Numerical calculations were performed with a custom-developed software using Interactive Data Language (IDL) programing environment (Harris Geospatial Solutions) and CUDA toolkit (Nvidia). The core cellular ionic current routines and electrotonic current flow between cells were written in ansi-C with CUDA for multi-core-GPU calculation. Visualization routines were written in IDL. The compressed file includes ansi-C, CUDA, wrapper routines for IDL, and Readme.txt of instruction for building and using this software package. (ZIP) [file pone.0196714.s009.zip › MultiCellCuda/ClsMsgBox.pro]

; Message Box
; may 1998
; bum-rak Choi


PRO ClsMsgBox__DEFINE
	struct = { ClsMsgBox, $
				sNumLines:0, $
				iWidgetId:0L, $
				pstrMsg:PTR_NEW() $
			}

END


; ---------- member funcitons -----------------
; PRO ClsMsgBox::initObj, widId, lines
; PRO ClsMsgBox::setNumLines, sLines
; PRO ClsMsgBox::clear
; PRO ClsMsgBox::CLEANUP
; FUNCTION ClsMsgBox::sNumLines
; FUNTION ClsMsgBox::strAt, Ind
; PRO ClsMsgBox::addStr, aStr
; PRO ClsMsgBox::show


; ---------------------------------------------


PRO ClsMsgBox::initObj, widId, lines
	self.iWidgetId = widId
	self->setNumLines, lines
END

PRO ClsMsgBox::setNumLines, sLines
	self.sNumLines = sLines
	self->clear
	tmpStr = STRARR(sLines)
	self.pstrMsg = PTR_NEW(tmpStr, /NO_COPY)
END

PRO ClsMsgBox::clear
	IF (PTR_VALID(self.pstrMsg)) THEN PTR_FREE, self.pstrMsg
END

PRO ClsMsgBox::CLEANUP
	self->clear
END

FUNCTION ClsMsgBox::sNumLines
	RETURN, self.sNumLines
END


FUNCTION ClsMsgBox::strAt, Ind
	IF (ind GE self.sNumLines) THEN ind = self.sNumLines
	RETURN, (*(self.pstrMsg))[Ind]
END


PRO ClsMsgBox::addStr, aStr, SAY=SAY
	FOR I=0, self.sNumLines-2 DO $
		(*(self.pstrMsg))[I] = (*(self.pstrMsg))[I+1]
	(*(self.pstrMsg))[self.sNumLines-1] = aStr
	self->show
	IF ( KEYWORD_SET(SAY) AND (!VERSION.OS EQ 'darwin')) THEN BEGIN ; Say the message
	   SPAWN, 'say ' + ' DONE '
  END
END


PRO ClsMsgBox::show
	WIDGET_CONTROL, self.iWidgetId, SET_VALUE = (*(self.pstrMsg))
END
