# Supplementary material for: Directed fusion of cardiac spheroids into larger heterocellular microtissues enables investigation of cardiac action potential propagation via cardiac fibroblasts
Source: PLoS One. 2018 May 1;13(5):e0196714. doi: 10.1371/journal.pone.0196714 (PMC5929561; doi:10.1371/journal.pone.0196714)
Supplement: S1 Appendix — Numerical calculations were performed with a custom-developed software using Interactive Data Language (IDL) programing environment (Harris Geospatial Solutions) and CUDA toolkit (Nvidia). The core cellular ionic current routines and electrotonic current flow between cells were written in ansi-C with CUDA for multi-core-GPU calculation. Visualization routines were written in IDL. The compressed file includes ansi-C, CUDA, wrapper routines for IDL, and Readme.txt of instruction for building and using this software package. (ZIP) [file pone.0196714.s009.zip › MultiCellCuda/ClsMultiCellCuda.pro]

; sequence of simulation
; need to compile StimLogicFunctions.pro first
; compile ClsStcCell.pro as well
; o = OBJ_NEW('ClsStcCell')
; o->initObj
; o->allocCellsOnMemory
; o->allocCellsOnCuda
; makeConstants
; o->copyConstToDevice
; o->runStimRecord
; o->writeNetCDF, 'test.nc'
; o->setValue, 'StimLogic', 'S20.350.2'
; o->runStimRecord
; .... etc

PRO clearDevice
  ;; set for dll file location.
  dllName = 'C:\MultiCellCuda\cudaIDLCellMLcomm-x64.dll'

  res = CALL_EXTERNAL(dllName, 'IDL_free_diffusion')
  res = CALL_EXTERNAL(dllName, 'IDL_free_ctn', /UNLOAD)
  Print, 'device is cleared'
END


PRO ClsStcCell__DEFINE
  str = {ClsStcCell, $
    iCellType:0L, $
    iCellId:0L, $
    N_STATE:0L, $
    N_CONST:0L, $
    N_CELL:0L, $
    ptrState:PTR_NEW(), $
    ptrConst:PTR_NEW(), $
    ptrCellLoc:PTR_NEW() $
  }
END

PRO ClsStcCell::freePtr
  PTR_FREE, self.ptrState
  PTR_FREE, self.ptrConst
  PTR_FREE, self.ptrCellLoc
END

PRO ClsStcCell::CLEANUP
  self->freePtr
END

PRO ClsStcCell::allocMemoryHost
  self->freePtr
  self.ptrState = PTR_NEW(DBLARR(self.N_STATE, self.N_CELL))
  self.ptrConst = PTR_NEW(DBLARR(self.N_CONST, self.N_CELL))
  self.ptrCellLoc = PTR_NEW(LONARR(self.N_CELL))
END

PRO ClsStcCell::getValue, strOpt, val
  CASE strOpt OF
    'STATE': val = *(self.ptrState)
    'CONST': val = *(self.ptrConst)
    'LOC': val = *(self.ptrCellLoc)
    'INFO': val = [self.N_CELL, self.N_STATE, self.N_CONST]
  ENDCASE
END

PRO ClsDiff__DEFINE
  str = { ClsDiff, $
    iFlagDevice:0, $
    N_CELL:0L, $
    N_NEIGHBOR:0L, $
    pNeighborInd:PTR_NEW(), $
    pDiffCoeff:PTR_NEW()$
  }
END

PRO ClsDiff::CLEANUP
  self->freePtr
END

PRO ClsDiff::getValue, opt, val
  CASE opt OF
    'N_CELL': val = N_CELL
    'N_NEIGHBOR': val = N_NEIGHBOR
    'NeighborInd': val = *(self.pNeighborInd)
    'DiffCoeff': val = *(self.pDiffCoeff)
  ENDCASE
END


PRO ClsDiff::freePtr
  PTR_FREE, self.pNeighborInd
  PTR_FREE, self.pDiffCoeff
END

PRO ClsStcCellCltn__DEFINE
  str = {ClsStcCellCltn, $
    iFlagCltnDevice:0L, $
    iFlagDiffDevice:0L, $
    strDirPath:'', $
    oCltn:OBJ_NEW(), $
    oDiff:OBJ_NEW(), $
    iDim:0L, $
    iDimXY:[0L, 0L], $
    iDimXYZ:[0L, 0L, 0L], $
    N_STCCELL:0L, $
    N_CELL:0L, $
    dt:0.0d, $
    ptrTempData:PTR_NEW(), $
    dllName:'' $
  }
END


PRO ClsStcCellCltn::initObj
  self.N_STCCELL = 0L
  self.N_Cell = 0L
  self.iFlagCltnDevice = 0L
  self.dt = 0.01d
  self.sDiff = 1L
  self.oCltn = OBJ_NEW('IDL_Container')
  self.oDiff = OBJ_NEW('ClsDiff')
  self.dllName = 'C:\MultiCellCuda\cudaIDLCellMLcomm-x64.dll'
  self->allocCltnDevice
END

PRO ClsStcCellCltn::freeDevice
  IF self.iFlagDiffDevice THEN BEGIN
    res = CALL_EXTERNAL(self.dllName, 'IDL_free_diffusion')
    self.iFlagDiffDevice = 0
  ENDIF
  IF (self.iFlagCltnDevice) THEN BEGIN
    res = CALL_EXTERNAL(self.dllName, 'IDL_free_ctn', /UNLOAD)
    self.iFlagCltnDevice = 0
  ENDIF
END

PRO ClsStcCellCltn::allocCltnDevice
  IF (self.iFlagCltnDevice EQ 0) THEN BEGIN
    res = CALL_EXTERNAL(self.dllName, 'IDL_alloc_ctn')
    self.iFlagCltnDevice = 1
  ENDIF
END


PRO ClsStcCellCltn::setDiffParm, iNeighbor, dDiffCoeff
  iSize = SIZE(iNeighbor)
  self.oDiff.N_NEIGHBOR = iSize[1]
  self.oDiff.N_CELL = iSize[2]
  PTR_FREE, self.oDiff.pNeighborInd
  self.oDiff.pNeighborInd = PTR_NEW(iNeighbor)
  PTR_FREE, self.oDiff.pDiffCoeff
  self.oDiff.pDiffCoeff = PTR_NEW(dDiffCoeff)
END

PRO ClsStcCellCltn::multiplyDiffParm, r
  bm = MEAN(*(self.oDiff.pDiffCoeff))
  *(self.oDiff.pDiffCoeff) *= r
  am = MEAN(*(self.oDiff.pDiffCoeff))
  PRINT, bm, am
END

PRO ClsStcCellCltn::updateDiffParmDevice
  iNeighborInd = *(self.oDiff.pNeighborInd)
  dDiffCoeff = *(self.oDiff.pDiffCoeff)
  res = CALL_EXTERNAL(self.dllName, 'IDL_set_DiffParm', iNeighborInd, dDiffCoeff)
End


PRO ClsStcCellCltn::allocDiffDevice
  res = CALL_EXTERNAL(self.dllName, 'IDL_alloc_diffusion', self.oDiff.N_NEIGHBOR)
  iNeighborInd = *(self.oDiff.pNeighborInd)
  dDiffCoeff = *(self.oDiff.pDiffCoeff)
  res = CALL_EXTERNAL(self.dllName, 'IDL_set_DiffParm', iNeighborInd, dDiffCoeff)
  ctnInfo = LONARR(5)
  res = CALL_EXTERNAL(self.dllName, 'IDL_get_info_diffusion', ctninfo)
End

; -1 : if cltn has already same object
; -2 : if obj is different type
; 1  : OK

PRO ClsStcCellCltn::addCell, oCell
  self.oCltn->add, oCell
  self.N_STCCELL = self.oCltn->count()
  self.N_CELL += oCell.N_CELL
  PTR_FREE, self.ptrTempData
  self.ptrTempData = PTR_NEW(DBLARR(self.N_CELL))
END

PRO ClsStcCellCltn::allocCellDevice
  FOR i=0, self.N_STCCELL-1 DO BEGIN
    o = self.oCltn->get(POSITION=I)
    iCellType = o.iCellType
    n_cell = o.n_cell
    res = CALL_EXTERNAL(self.dllname, 'IDL_add_StcCell', LONG(iCellType), LONG(n_cell))
    Print, 'celltype, nc_cell', iCellType, n_cell
    iStrCell = LONG(I+1) ; adjust +1
    res = CALL_EXTERNAL(self.dllName, 'IDL_copy_state_ToDevice', iStrCell, *(o.ptrState))
    res = CALL_EXTERNAL(self.dllName, 'IDL_copy_const_ToDevice', iStrCell, *(o.ptrConst))
    res = CALL_EXTERNAL(self.dllName, 'IDL_set_CellLoc', iStrCell, *(o.ptrCellLoc))
    Print, 'Vm', MEAN( (*(o.ptrState))[0,*])
  ENDFOR

END


PRO ClsStcCellCltn::emptyCltn
  OBJ_DESTROY, self.oCltn
  OBJ_DESTROY, self.oDiff
  self->initObj
END

PRO ClsStcCellCltn::CLEANUP
  self->freeDevice
  Print, 'Device mem freed'
  OBJ_DESTROY, self.oCltn
  OBJ_DESTROY, self.oDiff
END


PRO ClsStcCellCltn::readCells, filename
  IF (fileName EQ '') THEN RETURN
  IF (~FILE_TEST(fileName, /REGULAR)) THEN RETURN
  finfo = FILE_INFO(fileName)
  self->freeDevice
  self->emptyCltn
  id = NCDF_OPEN(fileName, /NOWRITE)

  NCDF_ATTGET, id, /GLOBAL, 'N_STCCELL', n_stccell
  NCDF_ATTGET, id, /GLOBAL, 'N_CELL', n_cell
  NCDF_ATTGET, id, /GLOBAL, 'DIM', iDim
  self.iDim = iDim
  NCDF_ATTGET, id, /GLOBAL, 'DIMXY', iDimXY
  self.iDimXY = iDimXY
  NCDF_ATTGET, id, /GLOBAL, 'DIMXYZ', iDimXYZ
  self.iDimXYZ = iDimXYZ
  Print, self.n_stccell, self.n_cell, self.iDim, self.iDimXY, self.iDimXYZ
  cellTypeArr = LONARR(n_cell)
  FOR I=0, n_stccell-1 DO BEGIN
    oObj = OBJ_NEW('ClsStcCell')
    strI = STRTRIM(string(I),1)
    cellvars = 'CellVar'+ strI
    NCDF_ATTGET, id, /GLOBAL,cellvars, var
    oObj.iCellType = var[0]
    oObj.N_STATE = var[1]
    oObj.N_CONST = var[2]
    oObj.N_CELL = var[3]
    statename = 'STATE'+strI
    NCDF_VARGET, id, statename, MyoState ; states
    oObj.ptrState = PTR_NEW(MyoState)
    constname = 'CONST'+ strI
    NCDF_VARGET, id, constname, MyoConst ; const
    Print, CellVars
    Print, MyoState[*,0]
    Print, MyoConst[*,0]
    oObj.ptrConst = PTR_NEW(MyoConst)
    locname = 'LOC'+strI
    NCDF_VARGET, id, locname, MyoLoc
    ;Help, MyoLoc
    oObj.ptrCellLoc = PTR_NEW(MyoLoc)
    self->addCell, oObj
    cellTypeArr[*(oObj.ptrCellLoc)] = I+1
  ENDFOR
  ; MyoConst = const
  NCDF_VARGET, id, 'NEIGHBOR', neighbor
  n = SIZE(neighbor)
  self.oDiff.N_CELL = n[2]
  self.oDiff.N_NEIGHBOR = n[1]
  self.oDiff.pNeighborInd = PTR_NEW(neighbor)
  NCDF_VARGET, id, 'DIFFCOEFF', coeff
  self.oDiff.pDiffCoeff = PTR_NEW(coeff)
  NCDF_CLOSE, id
 
  iNeighborInd = *(self.oDiff.pNeighborInd)
  couplingArr = *(self.oDiff.pDiffCoeff)
  self->allocCellDevice
  self->allocDiffDevice
 
   ; set time
  Print, 'integration time step', self.dt
  res = CALL_EXTERNAL(self.dllName, 'IDL_set_dt', self.dt)
END


PRO ClsStcCellCltn::writeCells, filename ;, SAVEPATHINCLUDED=savepathincluded
  ; write a file
  ;    IF (KEYWORD_SET(savepathincluded)) THEN fsave = filename $
  ;	    ELSE fsave = self.ssavepath + filename
  fsave = filename
  IF (fileName EQ '') THEN RETURN
  ;self->copyCellsToHost
  id = NCDF_CREATE(fsave, /CLOBBER)
  ; Fill the file with default values:
  NCDF_CONTROL, id, /FILL
  NCDF_ATTPUT, id, /GLOBAL, 'N_STCCELL', self.N_STCCELL
  NCDF_ATTPUT, id, /GLOBAL, 'N_CELL', self.N_CELL
  NCDF_ATTPUT, id, /GLOBAL, 'DIM',  self.iDim
  NCDF_ATTPUT, id, /GLOBAL, 'DIMXY', self.iDimXY
  NCDF_ATTPUT, id, /GLOBAL, 'DIMXYZ', self.iDimXYZ
  
  
  stateid = INTARR(self.N_STCCELL)
  constid = INTARR(self.N_STCCELL)
  celllocid = INTARR(self.N_STCCELL)
  FOR I=0, self.N_STCCELL-1 DO BEGIN
    oObj = self.oCltn->get(POSITION=I)
    strI = STRTRIM(string(I),1)
    varname = 'CellVar' + strI
    arr = [oObj.iCellType, oObj.N_STATE, oObj.N_CONST, oObj.N_CELL]
    NCDF_ATTPUT, id, /GLOBAL, varname, arr
    y = 'y'+ STRTRIM(STRING(I),1)
    ncellid = NCDF_DIMDEF(id, Y, oObj.N_CELL)
    xstate = 'xstate' + strI
    statesizeid = NCDF_DIMDEF(id, xstate, oObj.N_STATE)
    xconst = 'xconst' + strI
    constsizeid = NCDF_DIMDEF(id, xconst, oObj.N_CONST)
    ; Define variables:
    statename = 'STATE' + strI
    constname = 'CONST' + strI
    celllocname = 'LOC' + strI
    stateid[I] = NCDF_VARDEF(id, statename, [statesizeid, ncellid], /DOUBLE)
    constid[I] = NCDF_VARDEF(id, constname, [constsizeid, ncellid], /DOUBLE)
    celllocid[I] = NCDF_VARDEF(id, celllocname, [ncellid], /LONG)
  ENDFOR
  ; diffusion parm
  neighborsizeid = NCDF_DIMDEF(id, 'N_NEIGHBOR', self.oDiff.N_NEIGHBOR)
  ncelltotalid = NCDF_DIMDEF(id, 'N_CELL_TOTAL', self.N_CELL)
  neighborid = NCDF_VARDEF(id, 'NEIGHBOR', [neighborsizeid, ncelltotalid], /LONG)
  diffcoeffid = NCDF_VARDEF(id, 'DIFFCOEFF', [neighborsizeid, ncelltotalid], /DOUBLE)
  NCDF_CONTROL, id, /ENDEF
  ; put data:
  FOR I=0, self.N_STCCELL-1 DO BEGIN
    self->copyCellFromDevice, I
    oObj = self.oCltn->get(POSITION=I)
    oObj->getValue, 'STATE', val
    Print, 'Vm', MEAN( val[0,*])
    NCDF_VARPUT, id, stateid[I], val ; REFORM(MyoState, self.iStates, self.iNCells)
    oObj->getValue, 'CONST', val
    NCDF_VARPUT, id, constid[I], val
    oObj->getValue, 'LOC', val
    NCDF_VARPUT, id, celllocid[I], val
   
   

  ENDFOR
  NCDF_VARPUT, id, neighborid, REFORM(*(self.oDiff.pNeighborInd), self.oDiff.N_NEIGHBOR, self.N_CELL)
  NCDF_VARPUT, id, diffcoeffid, REFORM(*(self.oDiff.pDiffCoeff), self.oDiff.N_NEIGHBOR, self.N_CELL)
  NCDF_CLOSE, id ; Close the NetCDF file
END


PRO ClsStcCellCltn::addCellTypeOnDevice, strCellType, N_CELL
  self->allocCltnDevice
  o = OBJ_NEW('ClsStcCell')
  o.N_CELL = N_CELL
  CASE strCellType OF
    ;		'MahajanCM': iCellType = 0L
    ;		'PanditCM': iCellType = 1L
    ;		'MacCannellCF': icellType = 2L
    'MacCannellINaCF': iCellType = 3L
    'PassiveCF': iCellType = 4L
    ;		'LuoRudyCM': iCellType = 5L
    'LuoRudy1CM': iCellType = 6L
    'PassiveIVCF': iCellType = 7L
  ENDCASE
  o.iCellType = iCellType
  res = CALL_EXTERNAL(self.dllname, 'IDL_add_StcCell', iCellType, LONG(n_cell))
  strinfo = LONARR(5)
  res = CALL_EXTERNAL(self.dllname, 'IDL_get_info_ctn', strinfo)
  iStrCell = strinfo[1]
  res = CALL_EXTERNAL(self.dllname, 'IDL_get_info_cell', iStrCell, strinfo)
  o.N_CELL = strinfo[0]
  o.N_STATE = strinfo[1]
  o.N_CONST = strinfo[2]
  o->allocMemoryHost
  self->addCell, o
  res = CALL_EXTERNAL(self.dllName, 'IDL_copy_state_ToHost', iStrCell, *(o.ptrState))
  res = CALL_EXTERNAL(self.dllName, 'IDL_copy_const_ToHost', iStrCell, *(o.ptrConst))
END

PRO ClsStcCellCltn::setCellLoc, cellId, CellLoc
  oObj = self.oCltn->get(POSITION=cellId-1)
  PTR_FREE, oObj.ptrCellLoc
  oObj.ptrCellLoc = PTR_NEW(CellLoc)
  res = CALL_EXTERNAL(self.dllName, 'IDL_set_CellLoc', LONG(CellId), LONG(CellLoc))
  Help, CellId, CellLoc
END

PRO ClsStcCellCltn::copyCellFromDevice, iInd
  strinfo = LONARR(5)
  res = CALL_EXTERNAL(self.dllname, 'IDL_get_info_ctn', strinfo)
  adjInd = LONG(iInd + 1)
  IF (adjInd GT strinfo[1]) THEN BEGIN
    PRINT, 'No cell found'
    RETURN
  ENDIF
  res = CALL_EXTERNAL(self.dllname, 'IDL_get_info_cell', adjInd, strinfo)
  o = self.oCltn->get(POSITION=iInd)
  IF o.N_CELL NE strInfo[0] THEN BEGIN
    PRINT, 'N_CELL mismatch'
    RETURN
  ENDIF
  IF o.N_STATE NE strInfo[1] THEN BEGIN
    PRINT, 'N_STATE mismatch'
    RETURN
  ENDIF
  IF (o.N_CONST NE strInfo[2]) THEN BEGIN
    PRINT, 'N_CONST mismatch'
    RETURN
  ENDIF
  iStrCell = adjInd
  res = CALL_EXTERNAL(self.dllName, 'IDL_copy_state_ToHost', iStrCell, *(o.ptrState))
  res = CALL_EXTERNAL(self.dllName, 'IDL_copy_const_ToHost', iStrCell, *(o.ptrConst))
  res = CALL_EXTERNAL(self.dllName, 'IDL_get_CellLoc', iStrCell, *(o.ptrCellLoc))
END

PRO ClsStcCellCltn::copyCellToDevice, iInd
  strinfo = LONARR(5)
  res = CALL_EXTERNAL(self.dllname, 'IDL_get_info_ctn', strinfo)
  adjInd = LONG(iInd + 1)
  IF (adjInd GT strinfo[1]) THEN BEGIN
    PRINT, 'No cell found'
    RETURN
  ENDIF
  res = CALL_EXTERNAL(self.dllname, 'IDL_get_info_cell', adjInd, strinfo)
  o = self.oCltn->get(POSITION=adjInd-1)
  IF o.N_CELL NE strInfo[0] THEN BEGIN
    PRINT, 'N_CELL mismatch'
    RETURN
  ENDIF
  IF o.N_STATE NE strInfo[1] THEN BEGIN
    PRINT, 'N_STATE mismatch'
    RETURN
  ENDIF
  IF (o.N_CONST NE strInfo[2]) THEN BEGIN
    PRINT, 'N_CONST mismatch'
    RETURN
  ENDIF
  iStrCell = adjInd
  res = CALL_EXTERNAL(self.dllName, 'IDL_copy_state_ToDevice', iStrCell, *(o.ptrState))
  ;Print, res
  res = CALL_EXTERNAL(self.dllName, 'IDL_copy_const_ToDevice', iStrCell, *(o.ptrConst))
  ;Print, res
END

PRO ClsStcCellCltn::copyAllStateConstToDevice
  FOR i=0, self.N_STCCELL-1 DO BEGIN
    self->copyCellToDevice, I
  ENDFOR
END

PRO ClsStcCellCltn::getVmFromDevice
  res = CALL_EXTERNAL(self.dllName, 'IDL_getVm', *(self.ptrTempData))
END

PRO ClsStcCellCltn::getValuesFromDevice, indArr, varType
  res = CALL_EXTERNAL(self.dllName, 'IDL_getValueSorted', *(self.ptrTempData),indArr, varType)
END

; =========

PRO ClsMultiCellCuda__DEFINE
  str = {ClsMultiCellCuda, $
    t: 0.0d, $ ; simulation time
    dScanInt:0.0d, $ ; sampling time
    iIter: 0L, $; iteration number
    iTotalIter: 0L, $
    strStimLogic: '', $ ; stimulation logic
    pStimArr: PTR_NEW(), $
    iStimArrAt:0L, $
    dStimCurrent: 0.0d, $ ; stimulation amplitude
    ;pStimArr: OBJ_NEW(), $ ; stimulation array, always in ms resolution
    strStimType: '', $ ; stimulation type - point, linear, square, circle, all, ...
    strComments: '', $
    sDiff: 0, $ ; diffusion or not
    iBuffSize: 0L, $ ; buffer frames to record
    iBuffDim:0, $
    iAuxBuff:0, $
    iBuffInd:LONARR(10, 3), $ ; array index, celltypeindex, var index, type index,
    iBuffBinning:0L, $
    iBuffBinningInd:LONARR(3), $
    iArrDim:LONARR(2), $
    iFrameAt: 0L, $
    iNewNumCells:0L,$
    ssavepath: ' ', $
    fMiddleSD:0L, $ ; SD of Middle cell distribution
    fMiddleSize:0L, $ ; Middle cell block size
    fgNaFactor:0L, $ ; gNa Multiply factor of CF
    INHERITS ClsStcCellCltn $
  }
END

; initiation
PRO ClsMultiCellCuda::initObj
  COMMON CM_MULTI_CELL, CellTypeArr, StimArr, tempV, tempVRaw, Vind, BuffArr, iNeighborInd, couplingArr
  self.iDim = 2
  self.iDimXYZ = [25L, 25L, 25L]
  self.iDimXY = [125,125]
  self.dt = 0.001d
  self.dStimCurrent = -45.0d
  self.strStimLogic = 'S20.400.2'
  self.ssavepath = 'F:\'
  self->makeStimArr
  self.strStimType = 'all'
  self.iStimArrAt = 0
  self.iBuffSize = 2000L
  self.iBuffDim = 1 ; 1 variable
  self.iBuffInd = [0,0] ; voltage
  self.iAuxBuff = 1;
  self.dScanInt = 1.0
  self.fMiddleSD = 7L
  self.fMiddleSize = 6L
  self.fgNaFactor = 1.0 
  self->ClsStcCellCltn::initObj
END

; CELL INITIATION TO HERE

PRO ClsMultiCellCuda::initCMOnly2D_OnDevice
  COMMON CM_MULTI_CELL
  dllname = self.dllname
  self.iDim = 2
  ;ratioCMCF = [1.0, 1.0] ; CM:CF = 1:1
  self.iDimXY = [125L, 125L]
  ;cxCoeff = [100.0d, 0.0d, 1.0d]
  res = CALL_EXTERNAL(dllName, 'IDL_get_Cuda_Mem_info', memAval, memTotal)
  Print, 'Cuda memory: ', memTotal, memAval
  
  ; create cmcf array and neighbor ind
  createCMCFrandom2D, ratioCMCF, self.iDimXY, cxCoeff, cmcfArr,  iNeighborInd, couplingArr
  CMind = WHERE(cmcfArr EQ 1)
  CFind = WHERE(cmcfArr EQ 2)
  iNCellCM = N_ELEMENTS(CMind)
  help, CMind
  Print, iNCellCM
  iCMType = LONG(6) ; 0,1,2 : Mahajan CM, Pandit rat CM, MacCannon CF model
  iCFType = LONG(4)

  ;self->addCellTypeOnDevice, 'MahajanCM', LONG(iNCellCM)
  ;self.dStimCurrent = -120.0 ; for pandit, -60 amplitude  S1.20.5 : 5 ms stimulation
  self->addCellTypeOnDevice, 'LuoRudy1CM', LONG(iNCellCM)
  self.dStimCurrent = -80.0 ; LuoRudyCM
  self->setCellLoc, 1L, CmInd
  ;res = CALL_EXTERNAL(dllName, 'IDL_add_StcCell', iCMType, LONG(iNCellCM))
  ;res = CALL_EXTERNAL(dllName, 'IDL_set_CellLoc', 1L, LONG(CmInd))
  iNCellCF = N_ELEMENTS(CFind)
  self->addCellTypeOnDevice, 'PassiveCF', LONG(iNCellCF)
  self->setCellLoc, 2L, CFInd
  ;res = CALL_EXTERNAL(dllName, 'IDL_add_StcCell', iCFType, LONG(iNCellCF))
  ;res = CALL_EXTERNAL(dllName, 'IDL_set_CellLoc', 2L, LONG(CFInd))
  ctnInfo = LONARR(5)
  res = CALL_EXTERNAL(dllName, 'IDL_get_info_ctn', ctnInfo)
  PRINT, 'Ctn info: ', ctnInfo
  res = CALL_EXTERNAL(dllName, 'IDL_get_info_cell', 1L, ctninfo)
  arr1 = DBLARR(ctninfo[1],ctninfo[0])
  arrConst1 = DBLARR(ctninfo[2],ctninfo[0])
  Print, 'Cell 1 :', ctninfo ; checking the cell info
  res = CALL_EXTERNAL(dllName, 'IDL_get_info_cell', 2L, ctninfo)
  arr2 = DBLARR(ctninfo[1],ctninfo[0])
  arrConst2 = DBLARR(ctninfo[2],ctninfo[0])
  Print, 'Cell 2 :', ctninfo ; checking the cell info
  ;self.dt = 0.0001d
  self.dt = 0.001d
  res = CALL_EXTERNAL(dllName, 'IDL_set_dt', self.dt)
  s = SIZE(iNeighborInd)
  self->setDiffParm, iNeighborInd, couplingArr
  self->allocDiffDevice

  res = CALL_EXTERNAL(dllName, 'IDL_get_info_diffusion', ctninfo)
  Print, 'diffusion : ', ctninfo
  CellTypeArr = cmcfArr
  self->makeBuffer
END

PRO ClsMultiCellCuda::initCMCF2D_OnDevice
  COMMON CM_MULTI_CELL
  dllname = self.dllname
  self.iDim = 2
  ratioCMCF = [1.0, 1.0] ; CM:CF = 1:1
  self.iDimXY = [125L, 125L]
  cxCoeff = [50.0d, 5.0d, 5.0d]
  ; alloc collection obj in the cuda device
  memAval = 0L
  memTotal = 0L
  res = CALL_EXTERNAL(dllName, 'IDL_get_Cuda_Mem_info', memAval, memTotal)
  Print, 'Cuda memory: ', memTotal, memAval
  ; res = CALL_EXTERNAL(dllName, 'IDL_alloc_ctn')
  ; create cmcf array and neighbor ind
  createCMCFrandom2D, ratioCMCF, self.iDimXY, cxCoeff, cmcfArr,  iNeighborInd, couplingArr
  CMind = WHERE(cmcfArr EQ 1)
  CFind = WHERE(cmcfArr EQ 2)
  iNCellCM = N_ELEMENTS(CMind)
  help, CMind
  Print, iNCellCM
  iCMType = LONG(6) ; 0,1,2 : Mahajan CM, Pandit rat CM, MacCannon CF model
  iCFType = LONG(4)

  ;self->addCellTypeOnDevice, 'MahajanCM', LONG(iNCellCM)
  ;self.dStimCurrent = -120.0 ; for pandit, -60 amplitude  S1.20.5 : 5 ms stimulation
  self->addCellTypeOnDevice, 'LuoRudy1CM', LONG(iNCellCM)
  self.dStimCurrent = -80.0 ; LuoRudyCM
  self->setCellLoc, 1L, CmInd
  ;res = CALL_EXTERNAL(dllName, 'IDL_add_StcCell', iCMType, LONG(iNCellCM))
  ;res = CALL_EXTERNAL(dllName, 'IDL_set_CellLoc', 1L, LONG(CmInd))
  iNCellCF = N_ELEMENTS(CFind)
  self->addCellTypeOnDevice, 'PassiveCF', LONG(iNCellCF)
  self->setCellLoc, 2L, CFInd
  ;res = CALL_EXTERNAL(dllName, 'IDL_add_StcCell', iCFType, LONG(iNCellCF))
  ;res = CALL_EXTERNAL(dllName, 'IDL_set_CellLoc', 2L, LONG(CFInd))
  ctnInfo = LONARR(5)
  res = CALL_EXTERNAL(dllName, 'IDL_get_info_ctn', ctnInfo)
  PRINT, 'Ctn info: ', ctnInfo
  res = CALL_EXTERNAL(dllName, 'IDL_get_info_cell', 1L, ctninfo)
  arr1 = DBLARR(ctninfo[1],ctninfo[0])
  arrConst1 = DBLARR(ctninfo[2],ctninfo[0])
  Print, 'Cell 1 :', ctninfo ; checking the cell info
  res = CALL_EXTERNAL(dllName, 'IDL_get_info_cell', 2L, ctninfo)
  arr2 = DBLARR(ctninfo[1],ctninfo[0])
  arrConst2 = DBLARR(ctninfo[2],ctninfo[0])
  Print, 'Cell 2 :', ctninfo ; checking the cell info
  ;self.dt = 0.0001d
  self.dt = 0.01d
  res = CALL_EXTERNAL(dllName, 'IDL_set_dt', self.dt)
  s = SIZE(iNeighborInd)
  self->setDiffParm, iNeighborInd, couplingArr
  self->allocDiffDevice
  ;res = CALL_EXTERNAL(dllName, 'IDL_alloc_diffusion', s[1])
  ;help, iNeighborInd, couplingArr
  ;res = CALL_EXTERNAL(dllName, 'IDL_set_DiffParm', iNeighborInd, couplingArr)
  ; Print, min(iNeighborInd), max(iNeighborInd)
  res = CALL_EXTERNAL(dllName, 'IDL_get_info_diffusion', ctninfo)
  Print, 'diffusion : ', ctninfo
  CellTypeArr = cmcfArr
  self->makeBuffer
END


PRO ClsMultiCellCuda::initCMCFmiddle2D_OnDevice
  COMMON CM_MULTI_CELL
  dllname = self.dllname
  self.iDim = 2
  ratioCMCF = [1.0, 1.0] ; CM:CF = 1:1
  self.iDimXY = [125L, 125]
  cxCoeff = [100.0, 50.0, 50.0]
  ; alloc collection obj in the cuda device
  memAval = 0L
  memTotal = 0L
  res = CALL_EXTERNAL(dllName, 'IDL_get_Cuda_Mem_info', memAval, memTotal)
  Print, 'Cuda memory: ', memTotal, memAval
  ; res = CALL_EXTERNAL(dllName, 'IDL_alloc_ctn')
  ; create cmcf array and neighbor ind
  ;createCMCFrandom2D, ratioCMCF, self.iDimXY, cxCoeff, cmcfArr,  iNeighborInd, couplingArr
  middlesize = 2L
  createCMCFmiddle2D, middlesize, self.iDimXY, cxCoeff, cmcfArr, iNeighborInd, couplingArr
  CMind = WHERE(cmcfArr EQ 1)
  CFind = WHERE(cmcfArr EQ 2)
  iNCellCM = N_ELEMENTS(CMind)
  help, CMind
  Print, iNCellCM
  iCMType = LONG(1) ; 0,1,2 : Mahajan CM, Pandit rat CM, MacCannon CF model
  iCFType = LONG(2)
  self->addCellTypeOnDevice, 'MahajanCM', LONG(iNCellCM)
  self->setCellLoc, 1L, CmInd
  ;res = CALL_EXTERNAL(dllName, 'IDL_add_StcCell', iCMType, LONG(iNCellCM))
  ;res = CALL_EXTERNAL(dllName, 'IDL_set_CellLoc', 1L, LONG(CmInd))
  iNCellCF = N_ELEMENTS(CFind)
  self->addCellTypeOnDevice, 'MacCannellCF', LONG(iNCellCF)
  self->setCellLoc, 2L, CFInd
  ;res = CALL_EXTERNAL(dllName, 'IDL_add_StcCell', iCFType, LONG(iNCellCF))
  ;res = CALL_EXTERNAL(dllName, 'IDL_set_CellLoc', 2L, LONG(CFInd))
  ctnInfo = LONARR(5)
  res = CALL_EXTERNAL(dllName, 'IDL_get_info_ctn', ctnInfo)
  PRINT, 'Ctn info: ', ctnInfo
  res = CALL_EXTERNAL(dllName, 'IDL_get_info_cell', 1L, ctninfo)
  arr1 = DBLARR(ctninfo[1],ctninfo[0])
  arrConst1 = DBLARR(ctninfo[2],ctninfo[0])
  Print, 'Cell 1 :', ctninfo ; checking the cell info
  res = CALL_EXTERNAL(dllName, 'IDL_get_info_cell', 2L, ctninfo)
  arr2 = DBLARR(ctninfo[1],ctninfo[0])
  arrConst2 = DBLARR(ctninfo[2],ctninfo[0])
  Print, 'Cell 2 :', ctninfo ; checking the cell info
  res = CALL_EXTERNAL(dllName, 'IDL_set_dt', self.dt)
  s = SIZE(iNeighborInd)
  self->setDiffParm, iNeighborInd, couplingArr
  self->allocDiffDevice
  ;res = CALL_EXTERNAL(dllName, 'IDL_alloc_diffusion', s[1])
  ;help, iNeighborInd, couplingArr
  ;res = CALL_EXTERNAL(dllName, 'IDL_set_DiffParm', iNeighborInd, couplingArr)
  ; Print, min(iNeighborInd), max(iNeighborInd)
  res = CALL_EXTERNAL(dllName, 'IDL_get_info_diffusion', ctninfo)
  Print, 'diffusion : ', ctninfo
  CellTypeArr = cmcfArr
  self->makeBuffer
END

PRO ClsMultiCellCuda::initCMOnly2DLindear_onDevice
  COMMON CM_MULTI_CELL
  dllname = self.dllname
  self.iDim = 2
  ratioCMCF = [1.0, 1.0] ; CM:CF = 1:1
  self.iDimXY = [125L, 125]
  cxCoeff = [20.0, 20.0, 20.0]
  ; alloc collection obj in the cuda device
  memAval = 0L
  memTotal = 0L
  res = CALL_EXTERNAL(dllName, 'IDL_get_Cuda_Mem_info', memAval, memTotal)
  Print, 'Cuda memory: ', memTotal, memAval
  middlesize = 5L
  createCMCFmiddle2DLinear, middlesize, self.iDimXY, cxCoeff, cmcfArr, iNeighborInd, couplingArr, mult=40.0
  CMind = WHERE(cmcfArr EQ 1)
  CFind = WHERE(cmcfArr EQ 2)
  iNCellCM = N_ELEMENTS(CMind)
  iCMType = LONG(1) ; 0,1,2 : Mahajan CM, Pandit rat CM, MacCannon CF model
  iCFType = LONG(2)
  self->addCellTypeOnDevice, 'LuoRudy1CM', LONG(iNCellCM)
  self->setCellLoc, 1L, CmInd
  iNCellCF = N_ELEMENTS(CFind)
  self->addCellTypeOnDevice, 'LuoRudy1CM', LONG(iNCellCF)
  self->setCellLoc, 2L, CFInd
  ctnInfo = LONARR(5)
  res = CALL_EXTERNAL(dllName, 'IDL_get_info_ctn', ctnInfo)
  PRINT, 'Ctn info: ', ctnInfo
  res = CALL_EXTERNAL(dllName, 'IDL_get_info_cell', 1L, ctninfo)
  arr1 = DBLARR(ctninfo[1],ctninfo[0])
  arrConst1 = DBLARR(ctninfo[2],ctninfo[0])
  Print, 'Cell 1 :', ctninfo ; checking the cell info
  res = CALL_EXTERNAL(dllName, 'IDL_get_info_cell', 2L, ctninfo)
  arr2 = DBLARR(ctninfo[1],ctninfo[0])
  arrConst2 = DBLARR(ctninfo[2],ctninfo[0])
  Print, 'Cell 2 :', ctninfo ; checking the cell info
  ;self.dt = 0.001d
  res = CALL_EXTERNAL(dllName, 'IDL_set_dt', self.dt)
  s = SIZE(iNeighborInd)
  self->setDiffParm, iNeighborInd, couplingArr
  self->allocDiffDevice
  res = CALL_EXTERNAL(dllName, 'IDL_get_info_diffusion', ctninfo)
  Print, 'diffusion : ', ctninfo
  CellTypeArr = cmcfArr
  self->makeBuffer
  ; adjust CM value
  ;; for CM
  CFind = WHERE(CellTypeArr EQ 2)
  nSize = N_ELEMENTS(CFind)
  CMind = WHERE(CellTypeArr EQ 1)
  cmnsize = N_ELEMENTS(CMind)
  vValue = DBLARR(nSize)
  iCell = 1L
  ;  ; vartypes: CellLoc, Rate, State, Const
  iVarType = 2L ; state
  iPar = 145L; I_CaL for LR1 ;index for MacCannonNa const Cm = 0, g_xNa = 7, g_Kv=5
  CMvValue = DBLARR(cmnSize)
  CMvValue[*] = .50 ; 120.0d ; g_xNa 12.00 default
  ;  vValue[*] = 70.0d ; Cm 6.3 default
  res = CALL_EXTERNAL(self.dllName, 'IDL_set_CellValue', iCell, CMvValue, iPar, iVarType)
  iVarType = 2L ; state
  iPar = 144L; I_K1 for LR1 index for MacCannonNa const Cm = 0, g_xNa = 7, g_Kv=5
  res = CALL_EXTERNAL(self.dllName, 'IDL_set_CellValue', iCell, CMvValue, iPar, iVarType)

  iCell = 2
  vValue = DBLARR(nSize)
  vValue[*] = .50 ; 120.0d ; g_xNa 12.00 default
  iVarType = 2L ; state
  iPar = 145L; I_CaL for LR1 ;index for MacCannonNa const Cm = 0, g_xNa = 7, g_Kv=5
  res = CALL_EXTERNAL(self.dllName, 'IDL_set_CellValue', iCell, vValue, iPar, iVarType)
  iPar = 144L
  res = CALL_EXTERNAL(self.dllName, 'IDL_set_CellValue', iCell, vValue, iPar, iVarType)
END


PRO ClsMultiCellCuda::initCMCFmiddle2DLinear_OnDevice
  COMMON CM_MULTI_CELL
  dllname = self.dllname
  self.iDim = 2
  ratioCMCF = [1.0, 1.0] ; CM:CF = 1:1
  self.iDimXY = [125L, 125]
  cxCoeff = [500.0, 1.0, 1.0]
  ; alloc collection obj in the cuda device
  memAval = 0L
  memTotal = 0L
  res = CALL_EXTERNAL(dllName, 'IDL_get_Cuda_Mem_info', memAval, memTotal)
  Print, 'Cuda memory: ', memTotal, memAval
  middlesize = 10L
  createCMCFmiddle2DLinearCMCF, middlesize, self.iDimXY, cxCoeff, cmcfArr, iNeighborInd, couplingArr, mult=500.0
  CMind = WHERE(cmcfArr EQ 1)
  CFind = WHERE(cmcfArr EQ 2)
  iNCellCM = N_ELEMENTS(CMind)
  help, CMind
  Print, iNCellCM
  iCMType = LONG(1) ; 0,1,2 : Mahajan CM, Pandit rat CM, MacCannon CF model
  iCFType = LONG(2)
  self->addCellTypeOnDevice, 'LuoRudy1CM', LONG(iNCellCM)
  self->setCellLoc, 1L, CmInd
  ;res = CALL_EXTERNAL(dllName, 'IDL_add_StcCell', iCMType, LONG(iNCellCM))
  ;res = CALL_EXTERNAL(dllName, 'IDL_set_CellLoc', 1L, LONG(CmInd))
  iNCellCF = N_ELEMENTS(CFind)
  self->addCellTypeOnDevice, 'MacCannellCF', LONG(iNCellCF)
  self->setCellLoc, 2L, CFInd
  ;res = CALL_EXTERNAL(dllName, 'IDL_add_StcCell', iCFType, LONG(iNCellCF))
  ;res = CALL_EXTERNAL(dllName, 'IDL_set_CellLoc', 2L, LONG(CFInd))
  ctnInfo = LONARR(5)
  res = CALL_EXTERNAL(dllName, 'IDL_get_info_ctn', ctnInfo)
  PRINT, 'Ctn info: ', ctnInfo
  res = CALL_EXTERNAL(dllName, 'IDL_get_info_cell', 1L, ctninfo)
  arr1 = DBLARR(ctninfo[1],ctninfo[0])
  arrConst1 = DBLARR(ctninfo[2],ctninfo[0])
  Print, 'Cell 1 :', ctninfo ; checking the cell info
  res = CALL_EXTERNAL(dllName, 'IDL_get_info_cell', 2L, ctninfo)
  arr2 = DBLARR(ctninfo[1],ctninfo[0])
  arrConst2 = DBLARR(ctninfo[2],ctninfo[0])
  Print, 'Cell 2 :', ctninfo ; checking the cell info
  self.dt = 0.001d
  res = CALL_EXTERNAL(dllName, 'IDL_set_dt', self.dt)
  s = SIZE(iNeighborInd)
  self->setDiffParm, iNeighborInd, couplingArr
  self->allocDiffDevice
  ;res = CALL_EXTERNAL(dllName, 'IDL_alloc_diffusion', s[1])
  ;help, iNeighborInd, couplingArr
  ;res = CALL_EXTERNAL(dllName, 'IDL_set_DiffParm', iNeighborInd, couplingArr)
  ; Print, min(iNeighborInd), max(iNeighborInd)
  res = CALL_EXTERNAL(dllName, 'IDL_get_info_diffusion', ctninfo)
  Print, 'diffusion : ', ctninfo
  CellTypeArr = cmcfArr
  self->makeBuffer
  ; adjust CM value
  ;; for CM
  CFind = WHERE(CellTypeArr EQ 2)
  nSize = N_ELEMENTS(CFind)
  CMind = WHERE(CellTypeArr EQ 1)
  cmnsize = N_ELEMENTS(CMind)
  iCell = 1L
  ;  ; vartypes: CellLoc, Rate, State, Const
  iVarType = 2L ; state
  iPar = 145L; I_CaL for LR1 ;index for MacCannonNa const Cm = 0, g_xNa = 7, g_Kv=5
  CMvValue = DBLARR(cmnSize)
  CMvValue[*] = .50 ; 120.0d ; g_xNa 12.00 default
  ;  vValue[*] = 70.0d ; Cm 6.3 default
  res = CALL_EXTERNAL(self.dllName, 'IDL_set_CellValue', iCell, CMvValue, iPar, iVarType)
  iVarType = 2L ; state
  CMvValue[*] = .10 ; 120.0d ; g_xNa 12.00 default
  iPar = 144L; I_K1 for LR1 index for MacCannonNa const Cm = 0, g_xNa = 7, g_Kv=5
  res = CALL_EXTERNAL(self.dllName, 'IDL_set_CellValue', iCell, CMvValue, iPar, iVarType)

END


PRO ClsMultiCellCuda::initCMCFmiddleTriangle2DLinear_OnDevice
  COMMON CM_MULTI_CELL
  dllname = self.dllname
  self.iDim = 2
  ;ratioCMCF = [1.0, 1.0] ; CM:CF = 1:1
  self.iDimXY = [125L, 125]
  cxCoeff = [20.0, 20.0, 20.0]
  ; alloc collection obj in the cuda device
  memAval = 0L
  memTotal = 0L
  res = CALL_EXTERNAL(dllName, 'IDL_get_Cuda_Mem_info', memAval, memTotal)
  Print, 'Cuda memory: ', memTotal, memAval
  ; res = CALL_EXTERNAL(dllName, 'IDL_alloc_ctn')
  ; create cmcf array and neighbor ind
  ;createCMCFrandom2D, ratioCMCF, self.iDimXY, cxCoeff, cmcfArr,  iNeighborInd, couplingArr
  middlesize = 30L
  createCMCFmiddleTriangle2DLinear, middlesize, self.iDimXY, cxCoeff, cmcfArr, iNeighborInd, couplingArr
  CMind = WHERE(cmcfArr EQ 1)
  CFind = WHERE(cmcfArr EQ 2)
  iNCellCM = N_ELEMENTS(CMind)
  help, CMind
  Print, iNCellCM
  iCMType = LONG(1) ; 0,1,2 : Mahajan CM, Pandit rat CM, MacCannon CF model
  iCFType = LONG(2)
  self->addCellTypeOnDevice, 'LuoRudy1CM', LONG(iNCellCM)
  self->setCellLoc, 1L, CmInd
  ;res = CALL_EXTERNAL(dllName, 'IDL_add_StcCell', iCMType, LONG(iNCellCM))
  ;res = CALL_EXTERNAL(dllName, 'IDL_set_CellLoc', 1L, LONG(CmInd))
  iNCellCF = N_ELEMENTS(CFind)
  self->addCellTypeOnDevice, 'PassiveCF', LONG(iNCellCF)
  self->setCellLoc, 2L, CFInd
  ;res = CALL_EXTERNAL(dllName, 'IDL_add_StcCell', iCFType, LONG(iNCellCF))
  ;res = CALL_EXTERNAL(dllName, 'IDL_set_CellLoc', 2L, LONG(CFInd))
  ctnInfo = LONARR(5)
  res = CALL_EXTERNAL(dllName, 'IDL_get_info_ctn', ctnInfo)
  PRINT, 'Ctn info: ', ctnInfo
  res = CALL_EXTERNAL(dllName, 'IDL_get_info_cell', 1L, ctninfo)
  arr1 = DBLARR(ctninfo[1],ctninfo[0])
  arrConst1 = DBLARR(ctninfo[2],ctninfo[0])
  Print, 'Cell 1 :', ctninfo ; checking the cell info
  res = CALL_EXTERNAL(dllName, 'IDL_get_info_cell', 2L, ctninfo)
  arr2 = DBLARR(ctninfo[1],ctninfo[0])
  arrConst2 = DBLARR(ctninfo[2],ctninfo[0])
  Print, 'Cell 2 :', ctninfo ; checking the cell info

  self.dt = 0.1d
  res = CALL_EXTERNAL(dllName, 'IDL_set_dt', self.dt)
  s = SIZE(iNeighborInd)

  self->setDiffParm, iNeighborInd, couplingArr
  self->allocDiffDevice
  ;res = CALL_EXTERNAL(dllName, 'IDL_alloc_diffusion', s[1])
  ;help, iNeighborInd, couplingArr
  ;res = CALL_EXTERNAL(dllName, 'IDL_set_DiffParm', iNeighborInd, couplingArr)
  ; Print, min(iNeighborInd), max(iNeighborInd)

  res = CALL_EXTERNAL(dllName, 'IDL_get_info_diffusion', ctninfo)
  Print, 'diffusion : ', ctninfo
  CellTypeArr = cmcfArr
  self->makeBuffer
END


PRO ClsMultiCellCuda::initCMCF3D_OnDevice
  COMMON CM_MULTI_CELL
  dllname = self.dllname
  self.iDim = 3
  ratioCMCF = [1.0, 1.0] ; CM:CF = 1:1
  self.iDimXY = [125L, 125]
  self.iDimXYZ = [25, 25, 25]
  ;self.iDimXY = [216L, 216L]
  ;self.iDimXYZ = [36, 36, 36]
  cxCoeff = [12d, 6d, 6d]
  ; alloc collection obj in the cuda device
  memAval = 0L
  memTotal = 0L
  res = CALL_EXTERNAL(dllName, 'IDL_get_Cuda_Mem_info', memAval, memTotal)
  Print, 'Cuda memory: ', memTotal, memAval
  res = CALL_EXTERNAL(dllName, 'IDL_alloc_ctn')
  ; create cmcf array and neighbor ind
  createCMCFrandom3D, ratioCMCF, self.iDimXYZ, cxCoeff, cmcfArr,  iNeighborInd, couplingArr
  CMind = WHERE(cmcfArr EQ 1)
  CFind = WHERE(cmcfArr EQ 2)
  iNCellCM = N_ELEMENTS(CMind)
  help, CMind
  Print, iNCellCM
  iCMType = LONG(6) ; 0,1,2 : Mahajan CM, Pandit rat CM, MacCannon CF model
  iCFType = LONG(4)
  ;self->addCellTypeOnDevice, 'MahajanCM', LONG(iNCellCM)
  self->addCellTypeOnDevice, 'LuoRudy1CM', LONG(iNCellCM)
  self->setCellLoc, 1L, CmInd
  ;res = CALL_EXTERNAL(dllName, 'IDL_add_StcCell', iCMType, LONG(iNCellCM))
  ;res = CALL_EXTERNAL(dllName, 'IDL_set_CellLoc', 1L, LONG(CmInd))
  iNCellCF = N_ELEMENTS(CFind)
  self->addCellTypeOnDevice, 'PassiveCF', LONG(iNCellCF)
  self->setCellLoc, 2L, CFInd
  ;res = CALL_EXTERNAL(dllName, 'IDL_add_StcCell', iCFType, LONG(iNCellCF))
  ;res = CALL_EXTERNAL(dllName, 'IDL_set_CellLoc', 2L, LONG(CFInd))
  ctnInfo = LONARR(5)
  res = CALL_EXTERNAL(dllName, 'IDL_get_info_ctn', ctnInfo)
  PRINT, 'Ctn info: ', ctnInfo
  res = CALL_EXTERNAL(dllName, 'IDL_get_info_cell', 1L, ctninfo)
  arr1 = DBLARR(ctninfo[1],ctninfo[0])
  arrConst1 = DBLARR(ctninfo[2],ctninfo[0])
  Print, 'Cell 1 :', ctninfo ; checking the cell info
  res = CALL_EXTERNAL(dllName, 'IDL_get_info_cell', 2L, ctninfo)
  arr2 = DBLARR(ctninfo[1],ctninfo[0])
  arrConst2 = DBLARR(ctninfo[2],ctninfo[0])
  Print, 'Cell 2 :', ctninfo ; checking the cell info
  self.dt = 0.01d
  res = CALL_EXTERNAL(dllName, 'IDL_set_dt', self.dt)
  s = SIZE(iNeighborInd)
  self->setDiffParm, iNeighborInd, couplingArr
  self->allocDiffDevice
  ;res = CALL_EXTERNAL(dllName, 'IDL_alloc_diffusion', s[1])
  ;help, iNeighborInd, couplingArr
  ;res = CALL_EXTERNAL(dllName, 'IDL_set_DiffParm', iNeighborInd, couplingArr)
  ; Print, min(iNeighborInd), max(iNeighborInd)
  res = CALL_EXTERNAL(dllName, 'IDL_get_info_diffusion', ctninfo)
  Print, 'diffusion : ', ctninfo
  CellTypeArr = cmcfArr
  self->makeBuffer
END

PRO ClsMultiCellCuda::initCMCF3DTube_OnDevice
  COMMON CM_MULTI_CELL
  dllname = self.dllname
  self.iDim = 4 ; tube
  ratioCMCF = [1.0, 1.0] ; CM:CF = 1:1
  self.iDimXY = [100L, 400L] ; (Z,X*Y)
  self.iDimXYZ = [100, 20, 20] ; define the size of tube (Z, X, Y)
  
  cxCoeff = [200.0d, 10.0d, 20.0d] ; define gap junction conductance(nS) (CM-CM, CM-CF, CF-CF)
  
  
  ; alloc collection obj in the cuda device
  memAval = 0L
  memTotal = 0L
  res = CALL_EXTERNAL(dllName, 'IDL_get_Cuda_Mem_info', memAval, memTotal)
  Print, 'Cuda memory: ', memTotal, memAval
  res = CALL_EXTERNAL(dllName, 'IDL_alloc_ctn')
  ; create cmcf array and neighbor ind
  ;createCMCFrandom3D, ratioCMCF, self.iDimXYZ, cxCoeff, cmcfArr,  iNeighborInd, couplingArr

  self->getValue, 'MiddleFSD', fsd
  self->getValue, 'MiddleSize',fcentersize

  createCMCFmiddle3D, ratioCMCF, self.iDimXYZ, cxCoeff  , cmcfArr,  iNeighborInd, couplingArr, fsd, fcentersize

  CMind = WHERE(cmcfArr EQ 1)
  CFind = WHERE(cmcfArr EQ 2)
  iNCellCM = N_ELEMENTS(CMind)
  ;  help, CMind
  Print, iNCellCM


  self->addCellTypeOnDevice, 'LuoRudy1CM', LONG(iNCellCM)
  self->setCellLoc, 1L, CmInd

  iNCellCF = N_ELEMENTS(CFind)
  ; self->addCellTypeOnDevice, 'PassiveCF', LONG(iNCellCF)
  ;self->addCellTypeOnDevice, 'PassiveIVCF', LONG(iNCellCF)
  self->addCellTypeOnDevice, 'MacCannellINaCF', LONG(iNCellCF)
  ;self->addCellTypeOnDevice, 'LuoRudy1CM', LONG(iNCellCF)
  self->setCellLoc, 2L, CFInd


  ctnInfo = LONARR(5)
  res = CALL_EXTERNAL(dllName, 'IDL_get_info_ctn', ctnInfo)
  PRINT, 'Ctn info: ', ctnInfo
  res = CALL_EXTERNAL(dllName, 'IDL_get_info_cell', 1L, ctninfo)
  arr1 = DBLARR(ctninfo[1],ctninfo[0])
  arrConst1 = DBLARR(ctninfo[2],ctninfo[0])
  Print, 'Cell 1 :', ctninfo ; checking the cell info
  res = CALL_EXTERNAL(dllName, 'IDL_get_info_cell', 2L, ctninfo)
  arr2 = DBLARR(ctninfo[1],ctninfo[0])
  arrConst2 = DBLARR(ctninfo[2],ctninfo[0])
  Print, 'Cell 2 :', ctninfo ; checking the cell info
  self.dt = 0.01d
  res = CALL_EXTERNAL(dllName, 'IDL_set_dt', self.dt)
  s = SIZE(iNeighborInd)
  self->setDiffParm, iNeighborInd, couplingArr
  self->allocDiffDevice
  

  res = CALL_EXTERNAL(dllName, 'IDL_set_DiffParm', iNeighborInd, couplingArr)
  res = CALL_EXTERNAL(dllName, 'IDL_get_info_diffusion', ctninfo)
  Print, 'diffusion : ', ctninfo
  CellTypeArr = cmcfArr
  Print, 'NCell' , self.N_CELL
  
  ; adjust CM value
  ;; for CM
  CFind = WHERE(CellTypeArr EQ 2)
  nSize = N_ELEMENTS(CFind)
  CMind = WHERE(CellTypeArr EQ 1)
  cmnsize = N_ELEMENTS(CMind)
  vValue = DBLARR(nSize)
  CMvValue = DBLARR(cmnSize)
  CFind = WHERE(CellTypeArr EQ 2)
  cfnsize = N_ELEMENTS(CFind)
  CFValue = DBLARR(cfnSize)
  iCell = 1L
  iVarType = 2L ; state
  iPar = 144L; I_K1 for LR1 index for MacCannonNa const Cm = 0, g_xNa = 7, g_Kv=5
 ; CMvValue[*] = 0.5
  ;CFValue[*] = 0.5
 ; res = CALL_EXTERNAL(self.dllName, 'IDL_set_CellValue', iCell, CMvValue, iPar, iVarType)
  ; res = CALL_EXTERNAL(self.dllName, 'IDL_set_CellValue', 2L, CFValue, iPar, iVarType)

  ; capacitance
  iCell = 1L
  iVarType = 2L ; state
  iPar = 7L;
  CMvValue[*] = 63.0
  CFValue[*] = 6.30
  res = CALL_EXTERNAL(self.dllName, 'IDL_set_CellValue', iCell, CMvValue, iPar, iVarType)
  res = CALL_EXTERNAL(self.dllName, 'IDL_set_CellValue', 2L, CFValue, iPar, iVarType)
  ;; gNa in LR
  ;;iVarType = 2L ; state
  ;;iPar = 12L; gNa, original = 0.16
  ;;CMvValue[*] = 0.16
  ;;res = CALL_EXTERNAL(self.dllName, 'IDL_set_CellValue', iCell, CMvValue, iPar, iVarType)

  ; for INa in MacCannell case

  iCell = 2L
  iVarType = 3L
  iPar = 7L
  CFValue[*] = (0.6) ;* 0.5
  res = CALL_EXTERNAL(self.dllName, 'IDL_set_CellValue', iCell, CFValue, iPar, iVarType)

  iCell = 2L
  iVarType = 3L
  iPar = 8L
  CFValue[*] = (0.5) ;* 0.5
  res = CALL_EXTERNAL(self.dllName, 'IDL_set_CellValue', iCell, CFValue, iPar, iVarType)

  ;; for background Na currents
  iCell = 2L
 iPar = 15L
  CFValue[*] = (0.0095)
  res = CALL_EXTERNAL(self.dllName, 'IDL_set_CellValue', iCell, CFValue, iPar, iVarType)

  ; buffer
  self->makeBuffer
END

PRO ClsMultiCellCuda::updateCell3Dtube
  COMMON CM_MULTI_CELL
  dllname = self.dllname
  ratioCMCF = [1.0, 1.0] ; CM:CF = 1:1
  
  cxCoeff = [200.0d, 10.0d, 20.0d] ; define gap junction conductance(nS) (CM-CM, CM-CF, CF-CF)
  
    ; alloc collection obj in the cuda device
  memAval = 0L
  memTotal = 0L
  res = CALL_EXTERNAL(dllName, 'IDL_get_Cuda_Mem_info', memAval, memTotal)
  Print, 'Cuda memory: ', memTotal, memAval
  res = CALL_EXTERNAL(dllName, 'IDL_alloc_ctn')
  
  self->getValue, 'MiddleFSD', fsd
  self->getValue, 'MiddleSize',fcentersize

  createCMCFmiddle3D, ratioCMCF, self.iDimXYZ, cxCoeff  , cmcfArr,  iNeighborInd, couplingArr, fsd, fcentersize
  
  CMind = WHERE(cmcfArr EQ 1)
  CFind = WHERE(cmcfArr EQ 2)
  iNCellCM = N_ELEMENTS(CMind)
  
   self.N_CELL = 0L

  self->addCellTypeOnDevice, 'LuoRudy1CM', LONG(iNCellCM)
  self->setCellLoc, 1L, CmInd

  iNCellCF = N_ELEMENTS(CFind)
  ; self->addCellTypeOnDevice, 'PassiveCF', LONG(iNCellCF)
  ;self->addCellTypeOnDevice, 'PassiveIVCF', LONG(iNCellCF)
  self->addCellTypeOnDevice, 'MacCannellINaCF', LONG(iNCellCF)
  ; self->addCellTypeOnDevice, 'LuoRudy1CM', LONG(iNCellCF)
  self->setCellLoc, 2L, CFInd


  ctnInfo = LONARR(5)
  res = CALL_EXTERNAL(dllName, 'IDL_get_info_ctn', ctnInfo)
  PRINT, 'Ctn info: ', ctnInfo
  res = CALL_EXTERNAL(dllName, 'IDL_get_info_cell', 1L, ctninfo)
  arr1 = DBLARR(ctninfo[1],ctninfo[0])
  arrConst1 = DBLARR(ctninfo[2],ctninfo[0])
  Print, 'Cell 1 :', ctninfo ; checking the cell info
  res = CALL_EXTERNAL(dllName, 'IDL_get_info_cell', 2L, ctninfo)
  arr2 = DBLARR(ctninfo[1],ctninfo[0])
  arrConst2 = DBLARR(ctninfo[2],ctninfo[0])
  Print, 'Cell 2 :', ctninfo ; checking the cell info
  self.dt = 0.01d
  res = CALL_EXTERNAL(dllName, 'IDL_set_dt', self.dt)
  s = SIZE(iNeighborInd)
  self->setDiffParm, iNeighborInd, couplingArr
  self->allocDiffDevice
 
  res = CALL_EXTERNAL(dllName, 'IDL_set_DiffParm', iNeighborInd, couplingArr)
  res = CALL_EXTERNAL(dllName, 'IDL_get_info_diffusion', ctninfo)
  Print, 'diffusion : ', ctninfo
  CellTypeArr = cmcfArr
  Print, 'NCell' , self.N_CELL
  ; adjust CM value
  ;; for CM
  CFind = WHERE(CellTypeArr EQ 2)
  nSize = N_ELEMENTS(CFind)
  CMind = WHERE(CellTypeArr EQ 1)
  cmnsize = N_ELEMENTS(CMind)
  vValue = DBLARR(nSize)
  CMvValue = DBLARR(cmnSize)
  CFind = WHERE(CellTypeArr EQ 2)
  cfnsize = N_ELEMENTS(CFind)
  CFValue = DBLARR(cfnSize)
  iCell = 1L
  iVarType = 2L ; state
  iPar = 144L; I_K1 for LR1 index for MacCannonNa const Cm = 0, g_xNa = 7, g_Kv=5
 ; CMvValue[*] = 0.5
 ; CFValue[*] = 0.5
 ;  res = CALL_EXTERNAL(self.dllName, 'IDL_set_CellValue', iCell, CMvValue, iPar, iVarType)
 ;  res = CALL_EXTERNAL(self.dllName, 'IDL_set_CellValue', 2L, CFValue, iPar, iVarType)

  ; capacitance
  iCell = 1L
  iVarType = 2L ; state
  iPar = 7L;
  CMvValue[*] = 63.0
  CFValue[*] = 6.30
  res = CALL_EXTERNAL(self.dllName, 'IDL_set_CellValue', iCell, CMvValue, iPar, iVarType)
  res = CALL_EXTERNAL(self.dllName, 'IDL_set_CellValue', 2L, CFValue, iPar, iVarType)
  ;; gNa in LR
  ;;iVarType = 2L ; state
  ;;iPar = 12L; gNa, original = 0.16
  ;;CMvValue[*] = 0.16
  ;;res = CALL_EXTERNAL(self.dllName, 'IDL_set_CellValue', iCell, CMvValue, iPar, iVarType)

  ; for INa in MacCannell case

  iCell = 2L
  iVarType = 3L
  iPar = 7L
  CFValue[*] = (0.6) ;* 0.5
  res = CALL_EXTERNAL(self.dllName, 'IDL_set_CellValue', iCell, CFValue, iPar, iVarType)

  iCell = 2L
  iVarType = 3L
  iPar = 8L
  CFValue[*] = (0.5) ;* 0.5
  res = CALL_EXTERNAL(self.dllName, 'IDL_set_CellValue', iCell, CFValue, iPar, iVarType)

  ;; for background Na currents
  iCell = 2L
  iPar = 15L
  CFValue[*] = (0.0095)
 res = CALL_EXTERNAL(self.dllName, 'IDL_set_CellValue', iCell, CFValue, iPar, iVarType)

  ; buffer
  self->makeBuffer


END

PRO ClsMultiCellCuda::updateDiffusion
  self->multiplyDiffParm, 0.8
  self->updateDiffParmDevice
END

PRO ClsMultiCellCuda::updateINaCF, fFactor
  COMMON CM_MULTI_CELL
  ; for INa in MacCannell case
  ; adjust CM value
  ;; for CM

  
  CFind = WHERE(CellTypeArr EQ 2)
  nSize = N_ELEMENTS(CFind)
  CMind = WHERE(CellTypeArr EQ 1)
  cmnsize = N_ELEMENTS(CMind)
  vValue = DBLARR(nSize)
  CMvValue = DBLARR(cmnSize)
  CFind = WHERE(CellTypeArr EQ 2)
  cfnsize = N_ELEMENTS(CFind)
  CFValue = DBLARR(cfnSize)

  iCell = 1L
  iVarType = 2L ; state
  iPar = 144L; I_K1 for LR1 index for MacCannonNa const Cm = 0, g_xNa = 7, g_Kv=5
  CMvValue[*] = 1.0
  res = CALL_EXTERNAL(self.dllName, 'IDL_set_CellValue', iCell, CMvValue, iPar, iVarType)
  ; g_Kp ; 26 (1.83e-4), g_Kmax; 23 (1.83e-4), g_K = 57
  ;iVarType = 2L ; state
  ;iPar = 57L
  ;CMvValue[*] = (2.82e-3)*4.0
  ;res = CALL_EXTERNAL(self.dllName, 'IDL_set_CellValue', iCell, CMvValue, iPar, iVarType)
  ;iPar = 23L
  ;CMvValue[*] = (2.82e-3)*4.0
  ;res = CALL_EXTERNAL(self.dllName, 'IDL_set_CellValue', iCell, CMvValue, iPar, iVarType)
  ;iPar = 26L
  ;CMvValue[*] = (1.83e-4)*4.0
  ;res = CALL_EXTERNAL(self.dllName, 'IDL_set_CellValue', iCell, CMvValue, iPar, iVarType)

  iCell = 2L
  iVarType = 3L
  iPar = 7L
  CFValue[*] = (0.6 * fFactor) ;* 0.5
  ;res = CALL_EXTERNAL(self.dllName, 'IDL_set_CellValue', iCell, CFValue, iPar, iVarType)
  iCell = 2L
  iVarType = 3L
  iPar = 8L
  CFValue[*] = (0.5 * fFactor) ;* 0.5
  res = CALL_EXTERNAL(self.dllName, 'IDL_set_CellValue', iCell, CFValue, iPar, iVarType)
  ;; for background Na currents
  iCell = 2L
  iPar = 15L
  CFValue[*] = (0.0095 * 1.0)
  res = CALL_EXTERNAL(self.dllName, 'IDL_set_CellValue', iCell, CFValue, iPar, iVarType)
  ;; capacitance
  iPar = 0L
  CFValue[*] = 6.3 * 1.0
  res = CALL_EXTERNAL(self.dllName, 'IDL_set_CellValue', iCell, CFValue, iPar, iVarType)
END


PRO ClsMultiCellCuda::changeCMCFStateConst
  COMMON CM_MULTI_CELL
  ; enum CellMLVarType {CellLoc, Rate, State, Const};
  CFind = WHERE(CellTypeArr EQ 2)
  nSize = N_ELEMENTS(CFind)
  CMind = WHERE(CellTypeArr EQ 1)
  cmnsize = N_ELEMENTS(CMind)
  vValue = DBLARR(nSize)
  ;; for CM
  iCell = 1L
  ;  ; vartypes: CellLoc, Rate, State, Const
  iVarType = 2L ; state
  iPar = 145L; I_CaL for LR1 ;index for MacCannonNa const Cm = 0, g_xNa = 7, g_Kv=5
  CMvValue = DBLARR(cmnSize)
  CMvValue[*] = .50 ; 120.0d ; g_xNa 12.00 default
  ;  vValue[*] = 70.0d ; Cm 6.3 default
  res = CALL_EXTERNAL(self.dllName, 'IDL_set_CellValue', iCell, CMvValue, iPar, iVarType)
  ;  ; vartypes: CellLoc, Rate, State, Const
  iVarType = 2L ; state
  iPar = 144L; I_K1 for LR1 index for MacCannonNa const Cm = 0, g_xNa = 7, g_Kv=5
  CMvValue = DBLARR(cmnSize)
  CMvValue[*] = 0.5 ; 120.0d ; g_xNa 12.00 default
  ;  vValue[*] = 70.0d ; Cm 6.3 default
  res = CALL_EXTERNAL(self.dllName, 'IDL_set_CellValue', iCell, CMvValue, iPar, iVarType)

  ; passive CF
  iCell = 2L
  iVarType = 2L ; state
  iPar = 1L; E_rev
  ;vValue[*] = -15.0d ; reversal potential
  ;; reversal potential random distribution from -60 to 0 mV
  fmean = -30.00
  ;rv = DOUBLE(RANDOMU(seed, nSize, /NORMAL) * 15.0 - fmean)
  ;rv <= (fmean + 15.0d) ; 0.0d
  ;rv >= (fmean - 15.0d) ; -60.0d
  vValue[*] = fmean ; rv[*]
  ;;vValue[*] = rv[*]
  res = CALL_EXTERNAL(self.dllName, 'IDL_set_CellValue', iCell, vValue, iPar, iVarType)
  ;;iVarType = 2L ; state
  ;;iPar = 0L; initial Vm
  ;;; vValue[*] = -15.0d ; reversal potential
  ;;res = CALL_EXTERNAL(self.dllName, 'IDL_set_CellValue', iCell, vValue, iPar, iVarType)
  ;;;
  ;;; CF capacitance
  iVarType = 3L
  iPar = 0L
  vValue[*] = (50.0d)
  res = CALL_EXTERNAL(self.dllName, 'IDL_set_CellValue', iCell, vValue, iPar, iVarType)

  ;; CF g_pass
  iVarType = 3L
  iPar = 1L
  fmean = 4.000d
  ;rv = DOUBLE(RANDOMU(seed, nSize, /NORMAL) * 0.05 + fmean)
  ;rv <= (fmean + 0.05d) ;
  ;rv >= (fmean - 0.05d) ;
  vValue[*] = fmean ; rv[*] ; (.1d)
  res = CALL_EXTERNAL(self.dllName, 'IDL_set_CellValue', iCell, vValue, iPar, iVarType)

  ; myocytes
  ;CMind = WHERE(CellTypeArr EQ 1)
  ;nSize = N_ELEMENTS(CMind)
  ;vValue = DBLARR(nSize)
  ;iCell = 1L
  ;iVarType = 3L
  ;iPar = 33L
  ;fmean = 0.36d / 2.0
  ;rv = DOUBLE(RANDOMU(seed, nSize, /NORMAL) * 0.05 + fmean)
  ;rv <= (fmean + 0.1d) ;
  ;rv >= (fmean - 0.1d) ;
  ;vValue[*] = rv[*] ; (0.36/2.0)
  ;res = CALL_EXTERNAL(self.dllName, 'IDL_set_CellValue', iCell, vValue, iPar, iVarType)

  ;self.dStimCurrent = 0.45 ; for LR1 model
END


PRO ClsMultiCellCuda::CLEANUP
  COMMON CM_MULTI_CELL
  Print, 'ClsMultiCellCuda freed'
  self->emptyCltn
  self->ClsStcCellCltn::CLEANUP
  PTR_FREE, self.pStimArr
  ;PTR_FREE, self.piNeighbors
  ;PTR_FREE, self.pdNeighborDiffCoeffs
END

PRO ClsMultiCellCuda::setValue, opt, val
  COMMON CM_MULTI_CELL
  CASE opt OF
    'Dim': BEGIN
      self.iDim = val
    END
    'Diffusion': self.sDiff = val
    'ScanInt': self.dScanInt = val
    'StimLogic': BEGIN
      self.strStimLogic = val
      self->makeStimArr
    END
    'SavePath':BEGIN
      self.ssavepath = val
    END
    'StimArrAt': BEGIN
      self.iStimArrAt = val
      self.iStimArrAt >= 0 ; self.iStimArrAt < 0
      self.iStimArrAt <= (N_ELEMENTS(*(self.pStimArr)) - 1); self.iStimArrAt
    END
    'FrameAt': self.iFrameat = val
    'BuffSize': BEGIN
      self.iBuffSize = val
      iNCells = self.N_Cell * LONG(self.iBuffDim)
      s = SIZE(BuffArr)
      xdim = iNCells+self.iAuxBuff
      ydim = self.iBuffSize
      IF ((xdim NE s[1]) OR (ydim NE s[2])) THEN BEGIN
        BuffArr = 0
        BuffArr = FLTARR(xdim, ydim)
      ENDIF
      ; BuffArr = FLTARR(iNCells+ self.iAuxBuff, self.iBuffSize )
    END
    'BuffDim': BEGIN
      self.iBuffDim = val
      iNCells = self.N_CELL * LONG(self.iBuffDim)
      s = SIZE(BuffArr)
      xdim = iNCells+self.iAuxBuff
      ydim = self.iBuffSize
      IF ((xdim NE s[1]) OR (ydim NE s[2])) THEN BEGIN
        BuffArr = 0
        BuffArr = FLTARR(xdim, ydim)
      ENDIF
    END
    'BuffInd': BEGIN
      self.iBuffInd[*,*] = 0
      s = SIZE(val)
      IF (s[0] EQ 1) THEN self.iBuffInd[0:s[1]-1,0] = val $
      ELSE IF (s[0] EQ 2) THEN BEGIN
        self.iBuffInd[0:s[1]-1, *] = val
      END
    END
    'BuffBinning': BEGIN
      self.iBuffBinning = val
      ;IF (val EQ 0) THEN BEGIN
      ;END
    END
    'BuffBinningInd': BEGIN
      s = SIZE(val)
      self.iBuffBinningInd[0:s[1]-1] = val
      self.iBuffBinning = 1
    END
    'CudaBlockSize': BEGIN
      IF (val GE 32) THEN res = CALL_EXTERNAL(self.dllname, 'IDL_set_Cuda_BlockSize', LONG(val))
    END
    'Comments': self.strComments = val
    'StimComments': self.strStimLogic = val

    'MiddleFSD' : self.fMiddleSD = val
    'MiddleSize' : self.fMiddleSize = val
    'gNaFactorCF': self.fgNaFactor = val
  ENDCASE
END

PRO ClsMultiCellCuda::getValue, opt, val
  COMMON CM_MULTI_CELL
  CASE opt OF
    'DiffObj': val = self.oDiff
    'CltnObj': val = self.oCltn
    'StimLogic': val = *(self.pStimArr)
    'StimLogicArr': val = *(self.pStimArr)
    'StrStimLogic': val = self.strStimLogic
    'ScanInt': val = self.dScanInt
    'BuffInd': val = self.iBuffInd
    'BuffDim': val = self.iBuffDim
    'BuffArr': val = BuffArr
    'BuffSize': val = SIZE(BuffArr)
    'AuxBuffSize': val = self.iAuxBuff
    'Dim': val = self.iDim
    'DimXY': val = self.iDimXY
    'ArrDim': val = self.iArrDim
    'StimLogic': val = *(self.pStimArr)
    'NumCells' : val = self.N_CELLS
    'CudaMemInfo': BEGIN
      a = 0L
      t = 0L
      res = call_external(self.dllName, 'IDL_get_Cuda_Mem_info', a, t)
      val = [a, t] ; available array size
    END
    'SavePath' : val = self.ssavepath
    'CellTypes': val = REFORM(CellTypeArr, self.iDimXY[0], self.iDimXY[1])
    'MiddleFSD' : val = self.fMiddleSD
    'MiddleSize' : val = self.fMiddleSize
     'gNaFactorCF': val = self.fgNaFactor

  ENDCASE
END

PRO ClsMultiCellCuda::getCellInfo, ind, val
  COMMON CM_MULTI_CELL
  ; iNeighborInd, couplingArr
  val = LONARR(4)
  val[0] = cellTypeArr[ind]
  iSize = SIZE(iNeighborInd)
  iNum = N_ELEMENTS(iNeighborInd)
  linearInd = REFORM(iNeighborInd,iSize[1], iNum/iSize[1])
  neigh = linearInd[*,ind]
  Print, neigh
  val[1] = N_ELEMENTS(neigh)
  cell = cellTypeArr[neigh]
  Print, cell
  num0 = (cell EQ 1)
  num1 = (cell EQ 2)
  val[2] = TOTAL(num0)
  val[3] = TOTAL(num1)
END


PRO ClsMultiCellCuda::makeBuffer
  COMMON CM_MULTI_CELL
  iNCells = self.N_CELL * LONG(self.iBuffDim)
  s = SIZE(BuffArr)
  xdim = iNCells+self.iAuxBuff
  ydim = self.iBuffSize
  IF (self.iBuffBinning GT 1) THEN BEGIN
  ENDIF
  IF ((xdim NE s[1]) OR (ydim NE s[2])) THEN BEGIN
    BuffArr = 0
    BuffArr = FLTARR(xdim, ydim)
  ENDIF
  tempV = DBLARR(self.N_CELL)
  IF (self.iDim EQ 2) THEN BEGIN
    stimArr = REFORM(DBLARR(self.N_CELL), self.iDimXY[0], self.iDimXY[1])
    tempVraw = tempV
  END
  IF (self.iDim EQ 3) THEN BEGIN
    tempVraw = REFORM(DBLARR(self.N_CELL), self.iDimXYZ[0], self.iDimXYZ[1], self.iDimXYZ[2])
    stimArr = REFORM(DBLARR(self.N_CELL), self.iDimXYZ[0], self.iDimXYZ[1], self.iDimXYZ[2])
    ind = REFORM(LINDGEN(self.N_CELL), self.iDimXYZ[0], self.iDimXYZ[1], self.iDimXYZ[2])
    vind = LONARR(self.iDimXY[0], self.iDimXY[1]) ; , self.iDimXYZ[2])
    istep = LONG(self.iDimXY[0]/self.iDimXYZ[2]) ; for array 3D to 2D tiling
    Print, self.iDimXY
    Print, self.iDimXYZ
    FOR z = 0L, self.iDimXYZ[2]-1 DO BEGIN
      xStart = (z MOD iStep) * self.iDimXYZ[0]
      xEnd = xStart + self.iDimXYZ[0]-1
      yStart = LONG(z/istep) * self.iDimXYZ[1]
      yEnd = yStart + self.iDimXYZ[1]-1
      ;Print, xstart, xend, ystart, yend
      vind[xStart:xEnd,yStart:yEnd]  = ind[*, *, z]
      ;ENDFOR
    ENDFOR
  END
  IF (self.iDim EQ 4) THEN BEGIN
    ;print, self.n_cell, self.idimxyz
    stimArr = REFORM(DBLARR(self.N_CELL), self.iDimXYZ[0], self.iDimXYZ[1], self.iDimXYZ[2])
    tempVraw = tempV
  ENDIF
END

PRO ClsMultiCellCuda::setBufferZero
  COMMON CM_MULTI_CELL
  BuffArr[*,*] = 0.0 ; = FLTARR(xdim, ydim)
  self.iFrameAt = 0L
END

PRO ClsMultiCellCuda::makeCouplingIndex2DCylinder ;, numX, numY, res
  COMMON CM_MULTI_CELL
  ;2D 4 side coupling + x direction sylinder
  numX = self.iArrDim[0]
  numY = self.iArrDim[1]
  self->makeCouplingIndex2D ;, numX, numY, res
  ; y axis index
  indY = LINDGEN(numY) * numX
  iNeighborIndex[0, indY] = indY+numX-1
  indYe = indY + numX -1
  iNeighborIndex[3, indYe] = indY
  ;res = iNeighborIndex
END


PRO ClsMultiCellCuda::copyNeighborIndexToDevice
  COMMON CM_MULTI_CELL
  help, iNeighborInd, couplingArr
  res = CALL_EXTERNAL(dllName, 'IDL_set_DiffParm', iNeighborInd, couplingArr)
  ; Print, min(iNeighborInd), max(iNeighborInd)
  res = CALL_EXTERNAL(dllName, 'IDL_get_info_diffusion', ctninfo)
  Print, 'diffusion : ', ctninfo
END

PRO ClsMultiCellCuda::copyCellsToHost
  strinfo = LONARR(5)
  res = CALL_EXTERNAL(self.dllname, 'IDL_get_info_ctn', strinfo)
  iNCell = strinfo[0]
  iNStcCell = strinfo[1]
  FOR I=0, iNStcCell-1 DO BEGIN
    self->copyCellFromDevice, I
  END
END


;PRO ClsMultiCellCuda::freeCellsOnCuda
;  res = CALL_EXTERNAL(self.dllname, 'IDL_free_Cells_on_cuda')
;  self.sCudaHasCells = 0
;END


PRO ClsMultiCellCuda::iterationNodiffusion, sSteps
  COMMON CM_MULTI_CELL
  res = CALL_EXTERNAL(self.dllName, 'IDL_simulate_NstepsNoDiffusion', sSteps)
END


PRO ClsMultiCellCuda::iteration, sSteps
  COMMON CM_MULTI_CELL
  res = CALL_EXTERNAL(self.dllName, 'IDL_simulate_Nsteps', sSteps)
END


PRO ClsMultiCellCuda::iteration1ms
  sStep = LONG(1.0 / self.dt)
  CASE self.sDiff OF
    0: self->iterationNoDiffusion, sStep
    1: self->iteration, sStep
  END
END

;PRO ClsMultiCellCuda::iteration1ms
;  sStep = LONG(1.0 / self.dt)
;  CASE self.sDiff OF
;     0: self->iterationNoDiffusion, sStep
;     1: self->iteration, sStep
;  END
;END

PRO ClsMultiCellCuda::iterationNms, Nms
  sStep = LONG(Nms / self.dt)
  CASE self.sDiff OF
    0: self->iterationNoDiffusion, sStep
    1: self->iteration, sStep
  END
END


PRO ClsMultiCellCuda::makeStimArr
  str = STRUPCASE(self.strStimLogic)
  str = STR_SEP(str, ' ')
  numElm = N_ELEMENTS(str)
  stimLogic = LONARR(numElm, 5)
  prod = [0]
  prevDur = 0
  FOR I=0, numElm - 1 DO BEGIN
    stimType = STRMID(str[I], 0, 1)	;Find the position of a substring. Find if it is R or S
    CASE stimType OF
      'S': BEGIN
        stimLogic[I,*] = getStimInfo(str[I])
        arrStim = makeStimArr(stimLogic[I,*])
        prod = [prod, arrStim[prevDur:*]]; Make array or add to it
        prevDur = stimLogic[I,3]
      END
      'R': BEGIN ; R200.250.2.30000
        stimLogic[I,*] = getRandomInfo(str[I])
        random_int = makeRandomStimLogic(stimLogic[I,*])
        random_arr = makeRandomArr(random_int, stimLogic[I,*])
        prod = [prod, random_arr[prevDur:*]]	; Make array, or add to it
        prevDur = stimLogic[I,3]
      END
      'O': BEGIN ; O20.350.25.2
        stimOsc = getOscillationInfo(str[I])
        arrStim = makeOscillationArr(stimOsc)
        prod = [prod, arrStim[prevDur:*]]; Make array or add to it
        prevDur = stimOsc[4]
      END
      'H': BEGIN ; H200.400.20.2
        stimLogicH = getHistStimInfo(str[I])
        arrStim = makeHistStimArr(stimLogicH)
        prod = [prod, arrStim[prevDur:*]]
        prevDur = stimLogic[4]
      END
      ELSE: ;Print, 'Unknown stimulation type'
    ENDCASE
  ENDFOR
  result = SHIFT(prod, -1) ; [prod, 0, 0] ; add zeros
  PTR_FREE, self.pStimArr
  self.pStimArr = PTR_NEW(result)
END


PRO ClsMultiCellCuda::writeNetCDF, filename, SAVEPATHINCLUDED=savepathincluded
  COMMON CM_MULTI_CELL
  ; read a file
  IF (KEYWORD_SET(savepathincluded)) THEN fsave = filename $
  ELSE fsave = self.ssavepath + filename
  ;self->getValue, 'SavePath', savepath
  ;fsave = savepath + filename

  IF (fileName EQ '') THEN RETURN
  id = NCDF_CREATE(fsave, /CLOBBER)
  NCDF_CONTROL, id, /FILL
  ; date        sTimeMonth:0, $
  d = BIN_DATE(systime())
  ; d = t[0:5] ; [t[0], h.sTimeMonth, h.sTimeDate, h.sTimeHour, h.sTimeMin, h.sTimeSec]
  NCDF_ATTPUT, id, /GLOBAL, 'DATE', d
  NCDF_ATTPUT, id, /GLOBAL, 'COMMENT', self.strStimLogic
  NCDF_ATTPUT, id, /GLOBAL, 'SCANINTERVAL', 1.0 ; 1 ms
  CASE self.iBuffDim OF
    1: BEGIN
      sDataType = 1 ; 1: vm only, 2: vm and Ca
      dim = [self.iArrDim[0], self.iArrDim[1], $
        self.iArrDim[0], self.iArrDim[1], $
        self.iNCells+ self.iAuxBuff, self.iNCells, self.iAuxBuff]
      iNCells = self.iNCells + self.iAuxBuff
    END
    2: BEGIN
      sDataType = 2 ; 1: vm only, 2: vm and Ca
      dim = [self.iArrDim[0], self.iArrDim[1]*2, $
        self.iArrDim[0], self.iArrDim[1], $
        self.iNCells*2 + self.iAuxBuff, self.iNCells, self.iAuxBuff]
      iNCells = self.iNCells * 2L + self.iAuxBuff
    END
  ENDCASE
  NCDF_ATTPUT, id, /GLOBAL, 'DATATYPE', sDataType ; 1: vm only, 2: vm and Ca
  NCDF_ATTPUT, id, /GLOBAL, 'DIMENSIONS', dim
  ; Put file in data mode:
  ; dimension
  ; h.iNumFrames = indRange[1] - indRange[0] + 1L
  xid = NCDF_DIMDEF(id, 'x', iNCells)    ; Make dimensions.
  yid = NCDF_DIMDEF(id, 'y', self.iBuffSize)
  ; Define variables:
  dataid = NCDF_VARDEF(id, 'Data', [xid, yid], /FLOAT)
  NCDF_CONTROL, id, /ENDEF
  ; put data:
  NCDF_VARPUT, id, dataid, BuffArr ; (*(self.pData))[*,indRange[0]:indRange[1]]
  NCDF_CLOSE, id ; Close the NetCDF file
END


PRO ClsMultiCellCuda::writeMultipleNetCDFs, filename, SAVEPATHINCLUDED=savepathincluded, FSAVE=FSAVE
  COMMON CM_MULTI_CELL
  ; read a file
  ; set saving path
  ; self->getValue, 'SavePath', savepath

  IF (fileName EQ '') THEN RETURN
  pname = FILE_DIRNAME(filename)
  bname = FILE_BASENAME(filename, '.nc')
  FOR I=0, self.iBuffDim-1 DO BEGIN
    IF (bname EQ '.') THEN fsave = ' ' ELSE fsave = bname
    IF (KEYWORD_SET(savepathincluded)) THEN fsave = pname + '\' + bname $
    ELSE fsave = self.ssavepath
    ;fsave = fsave  $
    ;      + '-var-' + STRING(self.iBuffInd[I,0], FORMAT='(I003)') $
    ;      + '-type-' + STRING(self.iBuffInd[I,1], FORMAT='(I003)') + '.nc'
    ;Print, fsave
    fsave = filename ; fsave + '.nc'
    id = NCDF_CREATE(fsave, /CLOBBER)
    NCDF_CONTROL, id, /FILL
    ; date        sTimeMonth:0, $
    d = BIN_DATE(systime())
    ; d = t[0:5] ; [t[0], h.sTimeMonth, h.sTimeDate, h.sTimeHour, h.sTimeMin, h.sTimeSec]
    NCDF_ATTPUT, id, /GLOBAL, 'DATE', d
    strComments = self.strComments + ' ' + self.strStimLogic
    Print, self.strComments, strComments
    NCDF_ATTPUT, id, /GLOBAL, 'COMMENT', strComments ; self.strStimLogic
    NCDF_ATTPUT, id, /GLOBAL, 'SCANINTERVAL', 1.0 ; 1 ms
    sDataType = 1 ; 1: vm only, 2: vm and Ca
    dim = [self.iDimXY[0], self.iDimXY[1], $
      self.iDimXY[0], self.iDimXY[1], $
      self.N_CELL + self.iAuxBuff, self.N_Cell, + self.iAuxBuff]
    NCDF_ATTPUT, id, /GLOBAL, 'DATATYPE', sDataType ; 1: vm only, 2: vm and Ca
    NCDF_ATTPUT, id, /GLOBAL, 'DIMENSIONS', dim
    ; Put file in data mode:
    ; dimension
    ; h.iNumFrames = indRange[1] - indRange[0] + 1L
    iNCells = self.N_CELL + self.iAuxBuff
    xid = NCDF_DIMDEF(id, 'x', iNCells)    ; Make dimensions.
    yid = NCDF_DIMDEF(id, 'y', self.iBuffSize)
    ; Define variables:
    dataid = NCDF_VARDEF(id, 'Data', [xid, yid], /FLOAT)
    NCDF_CONTROL, id, /ENDEF
    ; put data:
    iStart = self.N_CELL * I
    iEnd = iStart + self.N_CELL - 1 + self.iAuxBuff
    fsaveBuff = BuffArr[iStart:iEnd, *]
    fsaveBuff[self.N_CELL:*,*] = BuffArr[-self.iAuxBuff:*,*]
    NCDF_VARPUT, id, dataid, fsaveBuff ; (*(self.pData))[*,indRange[0]:indRange[1]]
    NCDF_CLOSE, id ; Close the NetCDF file
  ENDFOR
END

PRO ClsMultiCellCuda::adjustStimArr, st
  COMMON CM_MULTI_CELL
  ; StimArr[0:99, 0:99]= st

  ; stimulating only CM
  ;3d
  cfind = WHERE(cellTypeArr EQ 2)
  CASE (self.iDim) OF
    1: StimArr[*, *, *] = st
    2: StimArr[0:3,*] = st ; *0.5 ; 20.0
    3: StimArr[*, *, *] = st
    4: StimArr[0:3, 0:5, 0:5] = st
    ;4: StimArr[*, *, *] = st
  ENDCASE
  StimArr[cfInd] = 0.0
  ; Print, 'stimulation', st
  ;2d
  ; StimArr[100:200, 100:200]= st
END

PRO ClsMultiCellCuda::getVmFromDevice
  COMMON CM_MULTI_CELL
  ;Print, self.iDim
  CASE (self.iDim) OF
    2:BEGIN
      res = CALL_EXTERNAL(self.dllname, 'IDL_getVm', tempV)
    END
    3:BEGIN
      res = CALL_EXTERNAL(self.dllname, 'IDL_getVm', tempVraw)
      ;tempV = TRANSPOSE(tempVraw, [0,1,2])
      ;help, tempV
      tempV = tempVraw[Vind]
      ;help, tempV
    END
    4:BEGIN
      res = CALL_EXTERNAL(self.dllname, 'IDL_getVm', tempV)
      ;res = CALL_EXTERNAL(self.dllname, 'IDL_getVm', tempVraw)
      ;;tempV = TRANSPOSE(tempVraw, [0,1,2])
      ;;help, tempV
      ;tempV = tempVraw[Vind]
      ;;help, tempV
    END
    ELSE:  res = CALL_EXTERNAL(self.dllname, 'IDL_getVm', tempV)
  ENDCASE
END


PRO ClsMultiCellCuda::record, STIM=STIM
  COMMON CM_MULTI_CELL
  ;res = CALL_EXTERNAL(self.dllname, 'IDL_getVm', tempV)
  self->getVmFromDevice
  ;Print, self.iBuffDim
  CASE self.iBuffDim OF
    1: BEGIN
      BuffArr[0:self.N_CELL-1, self.iFrameAt] = tempV
    END
    2: BEGIN
      BuffArr[0:self.N_CELL-1, self.iFrameAt] = tempV
      ; get another variable
      ;res = CALL_EXTERNAL(self.dllname, 'IDL_get_value', tempV, LONG(self.iBuffInd[1,0]), 1L) ;state
      loc = LONG(self.iBuffInd[1, 0])
      itype = LONG(self.iBuffInd[1,1])
      res = CALL_EXTERNAL(self.dllname, 'IDL_get_value', tempV, loc, itype)
      BuffArr[self.N_CELL:self.N_CELL*2-1, self.iFrameAt] = tempV
    END
    ELSE: BEGIN
      FOR I=0L, self.iBuffDim-1 DO BEGIN
        loc = LONG(self.iBuffInd[I, 0])
        itype = LONG(self.iBuffInd[I,1])
        res = CALL_EXTERNAL(self.dllname, 'IDL_get_value', tempV, loc, itype)
        iStart = self.N_CELL*I
        iEnd = iStart + self.N_CELL-1
        BuffArr[iStart:iEnd, self.iFrameAt] = tempV
      ENDFOR
    END
  ENDCASE
  IF (KEYWORD_SET(STIM)) THEN BuffArr[-1, self.iFrameAt] = STIM ; last index
  self.iFrameAt += 1L
  IF (self.iFrameAt GE self.iBuffSize) THEN self.iFrameAt = 0L
END


FUNCTION ClsMultiCellCuda::images
  COMMON CM_MULTI_CELL
  ;res = CALL_EXTERNAL(self.dllname, 'IDL_getVm', tempV)
  self->getVmFromDevice
  resImg = Buffarr[0:-2,0]
  ;self->reconstImg, tempV, oImg
  CASE self.iBuffDim OF
    1: BEGIN
      resImg[0:self.iNCells-1] = tempV
    END
    2: BEGIN ; not done yet
      resImg[0:self.iNCells-1] = tempV
      ; get another variable
      res = CALL_EXTERNAL(self.dllname, 'IDL_get_value', tempV, LONG(self.iBuffInd[1,0]), 1L) ;state
      resImg[self.iNCells:self.iNCells*2-1] = tempV
    END
    ELSE: BEGIN ; not done yet
      FOR I=0L, self.iBuffDim-1 DO BEGIN
        loc = LONG(self.iBuffInd[I, 0])
        itype = LONG(self.iBuffInd[I,1])
        res = CALL_EXTERNAL(self.dllname, 'IDL_get_value', tempV, loc, itype)
        iStart = self.iNCells*I
        iEnd = iStart + self.iNCells-1
        resImg[iStart:iEnd] = tempV
      ENDFOR
    END
  ENDCASE
  ;self.iFrames -= 1L
  RETURN, resImg
END


FUNCTION ClsMultiCellCuda::imagesFromBuffer
  COMMON CM_MULTI_CELL
  img = BuffArr[*, self.iFrameAt-1]
  RETURN, img
END

FUNCTION ClsMultiCellCuda::getTrace, iChn
  COMMON CM_MULTI_CELL
  res = BuffArr[iChn, *]
  RETURN, res
END


PRO ClsMultiCellCuda::runStimRecord
  COMMON CM_MULTI_CELL
  iNum = N_ELEMENTS( *(self.pStimArr) )
  iRecordStart = iNum - self.iBuffSize
  ;StimArr = REFORM(StimArr, self.iArrDim[0], self.iArrDim[1])
  FOR I = 0L, iRecordStart-1 DO BEGIN
    st = (*(self.pStimArr))[I] * self.dStimCurrent
    ;;StimArr[85:99, 0:15] = st
    ; StimArr[0:10, 0:10]= st
    self->adjustStimArr, st
    res = CALL_EXTERNAL(self.dllname, 'IDL_set_stim', StimArr)
    self->iteration1ms
    ;Print, i, iRecordStart
    IF (i MOD 10) EQ 0 THEN BEGIN
      Print, i, iRecordStart
      ;res = CALL_EXTERNAL(self.dllname, 'IDL_getVm', tempV)
      self->getVmFromDevice
      tvscl, Reform(tempV, self.iArrDim[0],self.iArrDim[1])
    ENDIF

  ENDFOR
  self.iFrameAt = 0
  FOR J=iRecordStart, iNum-1 DO BEGIN
    st = (*(self.pStimArr))[J] * self.dStimCurrent
    ;;StimArr[85:99, 0:15] = st
    ;StimArr[0:10, 0:10]= st
    self->adjustStimArr, st
    res = CALL_EXTERNAL(self.dllname, 'IDL_set_stim', StimArr)
    self->iteration1ms
    self->record, STIM=st
    IF (J MOD 10) EQ 0 THEN BEGIN
      Print, J, iNum		; Print, J, iNum
      ;res = CALL_EXTERNAL(self.dllname, 'IDL_getVm', tempV)
      self->getVmFromDevice
      tvscl, Reform(tempV, self.iArrDim[0],self.iArrDim[1])
    ENDIF
  ENDFOR
END

; iterate N ms without stimulation, no recording
PRO ClsMultiCellCuda::iterateN, iNum
  FOR I=0L, iNum-1 DO BEGIN
    self->iteration1ms
    self->record
    IF (I MOD 10) EQ 0 THEN Print, I, iNum
  ENDFOR
END

; iterate N ms with stimulation, no recording
PRO ClsMultiCellCuda::iterateStimN, iNum
  COMMON CM_MULTI_CELL
  iNumStim = N_ELEMENTS( *(self.pStimArr) )
  FOR I=0L, iNum-1 DO BEGIN
    st = (*(self.pStimArr))[self.iStimArrAt] * self.dStimCurrent
    ;StimArr[0:25, 0:25] = st ; currently just box stimulation
    self->adjustStimArr, st
    res = CALL_EXTERNAL(self.dllname, 'IDL_set_stim', StimArr)
    ; advance stimulation time
    self.iStimArrAt += 1L
    IF (self.iStimArrAt GE iNumStim) THEN self.iStimArrAt = 0
    self->iteration1ms
    self->record, STIM=st
    IF (I MOD 10) EQ 0 THEN Print, I, iNum
  ENDFOR
END

PRO ClsMultiCellCuda::iterateStimN_norecord, iNum
  COMMON CM_MULTI_CELL
  iNumStim = N_ELEMENTS( *(self.pStimArr) )
  FOR I=0L, iNum-1 DO BEGIN
    st = (*(self.pStimArr))[self.iStimArrAt] * self.dStimCurrent
    ;StimArr[0:25, 0:25] = st ; currently just box stimulation
    self->adjustStimArr, st
    res = CALL_EXTERNAL(self.dllname, 'IDL_set_stim', StimArr)
    ; advance stimulation time
    self.iStimArrAt += 1L
    IF (self.iStimArrAt GE iNumStim) THEN self.iStimArrAt = 0
    self->iteration1ms
    ;self->record, STIM=st
    ;IF (I MOD 10) EQ 0 THEN Print, I, iNum
  ENDFOR
END

; iterate buffer size and save the result on the frame buffer, no stimulation
PRO ClsMultiCellCuda::Acquire
  COMMON CM_MULTI_CELL
  self.iFrameAt = 0
  FOR I=0L, self.iBuffSize-1 DO BEGIN
    self->iteration1ms
    self->record
    IF (I MOD 10) EQ 0 THEN BEGIN
      Print, I, self.iBuffSize
      ;res = CALL_EXTERNAL(self.dllname, 'IDL_getVm', tempV)
      self->getVmFromDevice
      tvscl, Reform(tempV, self.iArrDim[0],self.iArrDim[1])
    ENDIF

  ENDFOR
END

; iterate buffer size with stimulation and save the result on the frame buffer
PRO ClsMultiCellCuda::StimAcquire
  COMMON CM_MULTI_CELL
  self.iFrameAt = 0
  iNumStim = N_ELEMENTS( *(self.pStimArr) )
  FOR I=0L, self.iBuffSize-1 DO BEGIN
    st = (*(self.pStimArr))[self.iStimArrAt] * self.dStimCurrent
    ;StimArr[0:10, 0:10] = st
    self->adjustStimArr, st
    res = CALL_EXTERNAL(self.dllname, 'IDL_set_stim', StimArr)
    ; advance stimulation time
    self.iStimArrAt += 1L
    IF (self.iStimArrAt GE iNumStim) THEN self.iStimArrAT = 0
    self->iteration1ms
    self->record, STIM=st
    IF (I MOD 10) EQ 0 THEN BEGIN
      Print, I, self.iBuffSize
      ;res = CALL_EXTERNAL(self.dllname, 'IDL_getVm', tempV)
      self->getVmFromDevice
      tvscl, Reform(tempV, self.iArrDim[0],self.iArrDim[1])
    ENDIF
  ENDFOR
END

; same as above but start recording after iDelay ms delay
PRO ClsMultiCellCuda::StimAcquireDelay, iDelay
  COMMON CM_MULTI_CELL
  ; DELAY
  self.iFrameAt = 0
  iNumStim = N_ELEMENTS( *(self.pStimArr) )
  FOR I=0L, iDelay-1 DO BEGIN
    st = (*(self.pStimArr))[self.iStimArrAt] * self.dStimCurrent
    ; StimArr[0:25, 0:25] = st
    ;StimArr[0:10, 0:10]= st
    self->adjustStimArr, st
    res = CALL_EXTERNAL(self.dllname, 'IDL_set_stim', StimArr)
    ; advance stimulation time
    self.iStimArrAt += 1L
    IF (self.iStimArrAt GE iNumStim) THEN self.iStimArrAT = 0
    self->iteration1ms
    IF (I MOD 10) EQ 0 THEN BEGIN
      Print, I, self.iBuffSize + iDelay
      ;res = CALL_EXTERNAL(self.dllname, 'IDL_getVm', tempV)
      self->getVmFromDevice
      tvscl, Reform(tempV, self.iArrDim[0],self.iArrDim[1])
    ENDIF
  END
  ; RECORD
  FOR I=0L, self.iBuffSize-1 DO BEGIN
    st = (*(self.pStimArr))[self.iStimArrAt] * self.dStimCurrent
    ;StimArr[0:25, 0:25] = st
    ;StimArr[0:10, 0:10]= st
    self->adjustStimArr, st
    res = CALL_EXTERNAL(self.dllname, 'IDL_set_stim', StimArr)
    ; advance stimulation time
    self.iStimArrAt += 1L
    IF (self.iStimArrAt GE iNumStim) THEN self.iStimArrAT = 0
    self->iteration1ms
    self->record, STIM=st
    IF (I MOD 10) EQ 0 THEN BEGIN
      Print, I+iDelay, self.iBuffSize + iDelay
      ;res = CALL_EXTERNAL(self.dllname, 'IDL_getVm', tempV)
      self->getVmFromDevice
      tvscl, Reform(tempV, self.iArrDim[0],self.iArrDim[1])
    ENDIF
  ENDFOR
END


; read cells, ind
PRO readCellInfo, filename, cell_ind, cell_info, myostate, myoconst
  IF (fileName EQ '') THEN RETURN
  IF (~FILE_TEST(fileName, /REGULAR)) THEN RETURN
  finfo = FILE_INFO(fileName)
  ;self->freeDevice
  ;self->emptyCltn
  id = NCDF_OPEN(fileName, /NOWRITE)

  NCDF_ATTGET, id, /GLOBAL, 'N_STCCELL', n_stccell
  ;self.N_STCCELL = n_stccell
  NCDF_ATTGET, id, /GLOBAL, 'N_CELL', n_cell
  ;self.N_CELL = n_cell
  ;NCDF_ATTGET, id, /GLOBAL, 'NCELLS', ncells
  ;self.NCells = ncells
  NCDF_ATTGET, id, /GLOBAL, 'DIM', iDim
  ;self.iDim = iDim
  NCDF_ATTGET, id, /GLOBAL, 'DIMXY', iDimXY
  ;self.iDimXY = iDimXY
  NCDF_ATTGET, id, /GLOBAL, 'DIMXYZ', iDimXYZ
  ;self.iDimXYZ = iDimXYZ
  Print, 'n_stccell, n_cell, iDim, iDimXY, iDimXYZ'
  Print, n_stccell, n_cell, iDim, iDimXY, iDimXYZ
  ;cellTypeArr = LONARR(n_cell)

  IF cell_ind GE n_stccell THEN BEGIN
    PRINT, 'cell_ind is too big'
    RETURN
  ENDIF
  ;oObj = OBJ_NEW('ClsStcCell')
  strI = STRTRIM(string(cell_ind),1)
  cellvars = 'CellVar'+ strI
  NCDF_ATTGET, id, /GLOBAL,cellvars, var

  PRINT, var
  iCellType = var[0]
  N_STATE = var[1]
  N_CONST = var[2]
  N_CELL = var[3]
  cell_info = var
  statename = 'STATE'+strI
  NCDF_VARGET, id, statename, MyoState ; states
  ;oObj.ptrState = PTR_NEW(MyoState)
  constname = 'CONST'+ strI
  NCDF_VARGET, id, constname, MyoConst ; const
  Print, CellVars
  Print, MyoState[*,0]
  Print, MyoConst[*,0]

END


PRO createCouplingArray3D, cmcfArr, dimXYZ, cxCoeff, iNeighborInd, couplingArr
  iSize = SIZE(cmcfArr)
  linArr = REFORM(cmcfArr, N_ELEMENTS(cmcfArr))
  makeCouplingIndex3D, dimXYZ, iNeighborInd, indArr
  couplingArr = DOUBLE(iNeighborInd)
  couplingArr[*,*] = 0.0
  iGood = WHERE(iNeighborInd GE 0)
  print, 'n neighbor', n_elements(iGood)
  iGoodInd = iNeighborInd[iGood]
  iCenter = LONG(iGood / 6L)
  iType = linArr[iCenter] + linArr[iGoodInd]
  ; CMCM = 1 + 1 = 2
  ; CMCF = 1 + 2 = 3
  ; CFCF = 2 + 2 = 4
  iCMCMInd = WHERE(iType EQ 2)
  print, 'CMCM', n_elements(iCMCMInd)
  couplingArr[iGood[iCMCMInd]] = cxCoeff[0]
  iCMCFInd = WHERE(iType EQ 3)
  print, 'CMCF', n_elements(iCMCFInd)
  couplingArr[iGood[iCMCFInd]] = cxCoeff[1]
  iCFCFInd = WHERE(iType EQ 4)
  print, 'CFCF', n_elements(iCFCFInd)
  couplingArr[iGood[iCFCFInd]] = cxCoeff[2]
END


PRO makeCouplingIndex3D, dimXYZ, iNeighborInd, indArr
  iNeighborSize = 6L
  numX = dimXYZ[0]
  numY = dimXYZ[1]
  numZ = dimXYZ[2]
  iNeighborInd = LONARR(iNeighborSize, numX, numY, numZ) ;, iNeighborSize)
  d = [[-1,0, 0], [0,1, 0], [0,-1, 0], [1,0, 0], [0,0, -1], [0,0,1]] ; 6 sides
  ; stupid C code style
  ; index array with edges
  indArr = LONARR(numX+2, numY+2, numZ+2)
  indArr[*,*,*] = -1
  ind = LINDGEN(numX, numY, numZ)
  ;indAdj = TRANSPOSE(ind, [0,2,1])
  indArr[1:numX, 1:numY, 1:numZ] = ind
  FOR Z=1L, numZ DO BEGIN
    FOR Y=1L, numY DO BEGIN
      FOR X=1L, numX DO BEGIN
        iNeighborInd[0,X-1,Y-1,Z-1] = indArr[X-1, Y, Z]
        iNeighborInd[1,X-1,Y-1,Z-1] = indArr[X, Y+1, Z]
        iNeighborInd[2,X-1,Y-1,Z-1] = indArr[X, Y-1, Z]
        iNeighborInd[3,X-1,Y-1,Z-1] = indArr[X+1, Y, Z]
        iNeighborInd[4,X-1,Y-1,Z-1] = indArr[X, Y, Z-1]
        iNeighborInd[5,X-1,Y-1,Z-1] = indArr[X, Y, Z+1]
        ; z need to be firt
      ENDFOR ; X
    ENDFOR ; Y
  ENDFOR ; Z
  ; neighbor index
  ;     3
  ;  1  C  4
  ;     2
  ; z -1, +1
END

PRO createCMCFrandom3D, ratioCMCF, dimxyz, cxCoeff, cmcfArr,  iNeighborInd, couplingArr
  iNum = dimXYZ[0] * dimXYZ[1] * dimXYZ[2]
  ; cxCoeff = [10.0, 3.0, 1.0]
  tempArr = RANDOMU(seed, iNum, /UNIFORM)
  indSorted = SORT(tempArr)
  fThr = LONG(FLOAT(ratioCMCF[0]) / (FLOAT(ratioCMCF[0]) + FLOAT(ratioCMCF[1])) * iNum)
  cmcfArr = LONARR(iNum)
  cmcfArr[*] = 2
  cmcfArr[indSorted[0:fThr]]=1
  cmcfArr = REFORM(cmcfArr, dimXYZ[0], dimXYZ[1], dimXYZ[2])
  iNumCM = N_ELEMENTS(WHERE(cmcfarr EQ 1L))
  iNumCF = N_ELEMENTS(WHERE(cmcfarr EQ 2L))
  info = [iNumCM, iNumCF]
  Print, info
  createCouplingArray3D, cmcfArr, dimXYZ, cxCoeff, iNeighborInd, couplingArr
END

FUNCTION createDensityCMCFmiddle3DPlot, dimxyz
  iNum = dimXYZ[0] * dimXYZ[1] * dimXYZ[2]
  iNumLayer = dimXYZ[1] * dimXYZ[2]
  ;CASE option OF
  ;  'Rectangular':
  ;  '
  ;ENDCASE
  iMax = 15
  fSD1 = 8.0
  fSD2 = 8.0
  re = DBLARR(dimXYZ[0], iMax)
  FOR I=1, iMax DO BEGIN
    fCenterSize = 7
    iStartLoc = LONG(dimXYZ[0]/2 - fCenterSize/2) - 1
    ;iStartLoc = 49
    ;print, istartloc
    fSD1 = FLOAT(I)
    fSD2 = FLOAT(I)
    iStartLoc2 = iStartLoc + fCenterSize
    iHalf = LONG(dimXYZ[0]/2)
    fG1 = GAUSSIAN_FUNCTION(fSD1, WIDTH=dimXYZ[0])
    fG2 = GAUSSIAN_FUNCTION(fSD2, WIDTH=dimXYZ[0])
    fg = REPLICATE(1.0, dimXYZ[0])
    ;help, fg2
    ;PLOT, FG2
    fg[0:iStartLoc] = fg1[(iHalf-iStartLoc-1):iHalf-1]
    Print, i, istartLoc, iStartLoc2, iHalf
    iSize = dimXYZ[0] - iStartLoc2
    fg[iStartLoc2:*] = fg2[iHalf:iHalf+iSize-1]
    re[*,I-1] = fg
    if (i EQ 1) then BEGIN
      p = plot(fg, YSTY=3, YRANGE=[0.0, 1.1])
    endif else BEGIN
      p = plot(fg, /OVERPLOT)
    endelse
  ENDFOR
  RETURN, re
END

PRO createCMCFmiddle3D, ratioCMCF, dimxyz, cxCoeff, cmcfArr,  iNeighborInd, couplingArr, fsd, fCenterSize;, option=option
  iNum = dimXYZ[0] * dimXYZ[1] * dimXYZ[2]
  iNumLayer = dimXYZ[1] * dimXYZ[2]
  ;CASE option OF
  ;  'Rectangular':
  ;  '
  ;ENDCASE
  fSD1 = fsd ; 12; 27.0
  fSD2 = fsd ; 12; 27.0
  ;fCenterSize = 5
  iStartLoc = LONG(dimXYZ[0]/2 - fCenterSize/2)-1
  ;iLeftSize = 41
  print, istartloc
  iStartLoc2 = iStartLoc + fCenterSize
  iHalf = LONG(dimXYZ[0]/2)
  fG1 = GAUSSIAN_FUNCTION(fSD1, WIDTH=dimXYZ[0])
  fG2 = GAUSSIAN_FUNCTION(fSD2, WIDTH=dimXYZ[0])
  fg = REPLICATE(1.0, dimXYZ[0])
  ;help, fg2
  ;PLOT, FG2
  fg[0:iStartLoc] = fg1[(iHalf-iStartLoc-1):iHalf-1]
  iSize = dimXYZ[0] - iStartLoc2
  fg[iStartLoc2:*] = fg2[iHalf:iHalf+iSize-1]
  ;fg *= 0.95
  ; 5% each case
  ;fg *= 0.90
  ;fg += 0.05
  numfG = LONG(fG*iNumLayer)
  ;Print, numfG
  iLayer = LONARR(dimXYZ[1], dimXYZ[2])
  cmcfArr = LONARR(dimXYZ[0], dimXYZ[1], dimXYZ[2])
  cmcfArr[*,*,*] = 1
  FOR I=0, dimXYZ[0] - 1 DO BEGIN
    IF (numfG[I] GE 1) THEN BEGIN
      iLayer[*,*] = 1
      tempArr = RANDOMU(seed, iNumLayer, /UNIFORM)
      ;help, indsorted
      ;numfg[I]
      ;Print, I, numfG[I]
      indSorted = SORT(tempArr)
      iLayer[indSorted[0:numfG[I]-1]]=2
      cmcfArr[I,*,*] = iLayer
    ENDIF
  ENDFOR
  iNumCM = N_ELEMENTS(WHERE(cmcfarr EQ 1L))
  iNumCF = N_ELEMENTS(WHERE(cmcfarr EQ 2L))
  info = [iNumCM, iNumCF]
  CreateCouplingArray3D, cmcfArr, dimXYZ, cxCoeff, iNeighborInd, couplingArr
END

PRO ClsMultiCellCuda::changeCellType, iNCellCF

  self->addCellTypeOnDevice, 'LuoRudy1CM', LONG(iNCellCF)
  self->setCellLoc, 2L, CFInd
END
