# Supplementary material for: Directed fusion of cardiac spheroids into larger heterocellular microtissues enables investigation of cardiac action potential propagation via cardiac fibroblasts
Source: PLoS One. 2018 May 1;13(5):e0196714. doi: 10.1371/journal.pone.0196714 (PMC5929561; doi:10.1371/journal.pone.0196714)
Supplement: S1 Appendix — Numerical calculations were performed with a custom-developed software using Interactive Data Language (IDL) programing environment (Harris Geospatial Solutions) and CUDA toolkit (Nvidia). The core cellular ionic current routines and electrotonic current flow between cells were written in ansi-C with CUDA for multi-core-GPU calculation. Visualization routines were written in IDL. The compressed file includes ansi-C, CUDA, wrapper routines for IDL, and Readme.txt of instruction for building and using this software package. (ZIP) [file pone.0196714.s009.zip › MultiCellCuda/ClsSimulAcq.pro]

; Simulation Acquisition Widget
; Bum-Rak Choi
; 2014
PRO ClsSimulAcq__DEFINE
	STRUCT = { ClsSimulAcq, $
				sIsOpen:0, $
				;oData:OBJ_NEW(), $
				oSimul:OBJ_NEW(), $
				sMonitor:0, $
				sAcquire:0, $
				sStim:0, $
				sDisplay:0, $
				iDelay:0L, $
				iDelayLeft:0L, $
				iAcquireLeft:0L, $
				;sTrigger:0, $
				sStimComments:0, $
				sCamera:0, $ ; visualize up to 3 variables
				sAutoSave:0, $
				fileTiming:'', $
				fileAdunit:'', $
				sAutoStimArr:INTARR(2), $
				sBatch: 0, $
				wBatch: 0L, $
				strComments:' ', $
				wTop:0L, $
				wDraw:LONARR(3), $
				wTrace:0L, $
				iChannelInd:0L, $
				wDrawStimulation:0L, $
				wFdCamera:LONARR(3), $
				wFdStimLogic:0L, $
				wBtStart:0L, $
				wMonitor:0L, $ ; monitor update widget
				wWait:0L, $
				wStrAutoStim:0L, $
				wFdStrComments:0L, $
				iDrawSize:[0L, 0L], $
				iChnXY:[0L,0L], $
				iNumChnsCam:0L, $
				iNumAuxChns:0L, $
				iNumFrames:0L, $
				fExposureTime:0.0, $
				iDisplaySkip:0L, $
				iDisplayType:LONARR(3), $ ; 0: Range, 1:Norm
				fRange:FLTARR(2,3), $
				iNumCam:0L, $
				iCamInd: LONARR(3,2), $
				iTraceInd: 0L, $
				wFdTraceInd: 0L, $
				pstrDisplay:PTR_NEW(), $
				pstrActions:PTR_NEW(), $
				sStimAutoRed:0, $
				sStimAutoAdj:0, $
				sStimAutoRedStep:0, $
				; strInitiationRoutine:'', $
				;sCapture:0, $
				strFilePath:'', $
				strFileTemplate:'', $
				strInitializeRoutine:'', $
				iFileScanNum:0L, $
				wFdFileScanNum:0L, $
				oMsg:OBJ_NEW() $
			}
END
PRO ClsSimulAcq::initObj
COMMON CM_SIMUL_ACQ, cmTraceBuffer, imgCam0, imgCam1, imgCam2
	str = ['Monitor', 'StimMonitor', 'StopMonitor', 'TIF', 'LoadCells', 'SaveCells', $
			'StartStim', $
			;'StartStimCont',
			'StopStim', 'Acquire','StimAcquire',$
			;'StartBatch', 'StopBatch',
			'Abort', 'SaveBuffer', 'ShowCellTypes', 'UnloadDll','UpdateStructure','ChangegNaFactor','Close']
	self.pstrActions = PTR_NEW(str)
	str = ['Range', 'Norm']
	self.pstrDisplay = PTR_NEW(str)
	self.iNumFrames = 400L
	self.iChnXY = [125L,125L]
	self.iDrawSize = [250L, 250L] ; self.iChnXY * 2
	self.iNumChnsCam = self.iChnXY[0] * self.iChnXY[1]
	self.iNumAuxChns = 4L
	self.fExposureTime = 0.5
	self.iDisplaySkip = 5
	self.sCamera = 1
	self.iCamInd = [[0, 64, 97], [1, 3, 3]]
	self.fRange[*,0] = [-90.0, 50.0]
	self.fRange[*,1] = [0, 100]
	self.fRange[*,2] = [-100., 100.]
	; stimulation
	self.oMsg = OBJ_NEW('ClsMsgBox')
	self.sAutoSave = 0
	self.sStimAutoRedStep = 5 ; 5 ms reduction
	;self.strAutoStim = '350 200'
	self.sAutoStimArr = [350, 200]
	self.strComments = 'S1S1 Protocol'
	; simulation part
	;self.oSimul = OBJ_NEW('ClsRCMCuda')
	;self.oSimul->initObj
	;o->setValue, 'StimLogic', 'S10.2000.2'
	self.strFileTemplate = 'Simul-001-'
	self.strFilePath = 'd:\'
END
PRO ClsSimulAcq::initSimulObj
IF OBJ_VALID(self.oSimul) THEN OBJ_DESTROY, self.oSimul
; self.iChnXY = [100, 100]
self.oSimul = OBJ_NEW('ClsMultiCellCuda')
self.oSimul->initObj
o = self.oSimul
;o->initCMCF3D_OnDevice
;o->initCMOnly2DLindear_onDevice
;o->initCMCFmiddle2DLinear_OnDevice
o->initCMCF3DTube_OnDevice
o->getValue, 'DimXY', dimXY
self.iChnXY = dimXY
self.iDrawSize = [250L, 250L] ; self.iChnXY * 2
self.iNumChnsCam = self.iChnXY[0] * self.iChnXY[1]
o->setValue, 'StimLogic', 'S1.50.2 S10.400.2 S1.300.2'
o->setValue, 'BuffSize', self.iNumFrames
o->setValue, 'BuffDim', self.sCamera
o->setValue, 'Diffusion', 1
o->setValue, 'CudaBlockSize', 256L
END
PRO ClsSimulAcq::update, opt
CASE opt OF
'Diffusion':self.oSimul->updateDiffusion
ENDCASE
END
PRO ClsSimulAcq::initMsgBox, widId, lines
	self.oMsg->initObj, widId, lines
END
PRO ClsSimulAcq::CLEANUP
COMMON CM_SIMUL_ACQ
	cmTraceBuffer = 0
	imgCam0 = 0
	imgCam1 = 0
	imgCam2 = 0
	PTR_FREE, self.pstrActions
	; self->closeWin
	OBJ_DESTROY, self.oSimul
END
PRO ClsSimulAcq::getValue, opt, val
	CASE opt OF
		'SimulObj': val = self.oSimul
		'DrawSize': val = self.iDrawSize
		'ChnXY': val = self.iChnXY
		'NumChnsCam': val = self.iNumChnCam
		'NumFrames': val = self.iNumFrames
		'ExposureTime': val = self.fExposureTime
		'DisplaySkip': val = self.iDisplaySkip
		'StrActions': val = *(self.pstrActions)
		'DisplayOptions': val = *(self.pstrDisplay)
		'DisplayInd': val = self.sDisplay
		'Delay': val = self.iDelay
		'MonitorStatus': val = self.sMonitor
		'AcquireStatus': val = self.sAcquire
		'Camera': val = self.sCamera
		'CameraRange0': val = self.fRange[*,0]
		'CameraRange1': val = self.fRange[*,1]
'CameraRange2': val = self.fRange[*,2]
'Camera0Ind': val = self.iCamInd[0,*]
'Camera1Ind': val = self.iCamInd[1,*]
'Camera2Ind': val = self.iCamInd[2,*]
		'StrStimLogic0': self.oSimul->getValue, 'StrStimLogic', val
		; 'StrStimLogic1': self.oSimul->getValue, opt, val
		'StimAutoRed': val = self.sStimAutoRed
		'StimAutoRedStep': val = self.sStimAutoRedStep
		'AutoSave': val = self.sAutoSave
		'NumAuxChns': val = self.iNumAuxChns
		'AutoStimArr': val = self.sAutoStimArr
		'StrComments': val = self.strComments
		'BatchStatus': val = self.sBatch
		'FileTemplate': val = self.strFileTemplate
		'FileScanNum': val = self.iFileScanNum
'StrInitializeRoutine': val = self.strInitializeRoutine
'TraceInd': val = self.iTraceInd
'MiddleFSD' : BEGIN
self.oSimul->getValue, 'MiddleFSD', val
END
'MiddleSize': self.oSimul->getValue, 'MiddleSize', val
'gNaFactorCF' : self.oSimul->getValue, 'gNaFactorCF', val
	ENDCASE
END
PRO ClsSimulAcq::setValue, opt, val
	CASE opt OF
		'DataObj': self.oData = val
		'SimulObj': self.oSimul = val
		'Trigger': self.sTrigger = val
		'StimComments': BEGIN
		self.sStimComments = val
		self.oSimul->setValue, 'StimComments', val
		END
		'StrAutoStim': self.strAutoStim = val
		'NumFrames': BEGIN
		self.iNumFrames = val
		self.oSimul->setValue, 'BuffSize', val
		END
		'DisplaySkip': self.iDisplaySkip = val
		'Delay': self.iDelay = val
		'NumAuxChns': self.iNumAuxChns = val
		'NumChnsXY': self.iChnXY = val
		'wDrawTrace': self.wTrace = val
		'ExposureTime': BEGIN
			self.fExposureTime = val
			END
	'Camera': BEGIN
	self.sCamera = val
	self.oMsg->addStr, 'Not ready yet'
	END
'CameraRange0': BEGIN
arr = STRSPLIT(val, ' ', /EXTRACT)
self.fRange[*,0] = FLOAT(arr)
END
'CameraRange1': BEGIN
arr = STRSPLIT(val, ' ', /EXTRACT)
self.fRange[*,1] = FLOAT(arr)
END
'CameraRange2': BEGIN
arr = STRSPLIT(val, ' ', /EXTRACT)
self.fRange[*,2] = FLOAT(arr)
END
		'Camera0Ind': BEGIN
arr = STRSPLIT(val, ' ', /EXTRACT)
self.iCamInd[0,*] = LONG(arr)
END
'Camera1Ind': BEGIN
arr = STRSPLIT(val, ' ', /EXTRACT)
self.iCamInd[1,*] = LONG(arr)
END
'Camera2Ind': BEGIN
arr = STRSPLIT(val, ' ', /EXTRACT)
self.iCamInd[2,*] = LONG(arr)
END
'wTop': self.wTop = val
		'wDrawStimulation': self.wDrawStimulation = val
		'wDrawId0': self.wDraw[0] = val
		'wDrawId1': self.wDraw[1] = val
		'wDrawId2': self.wDraw[2] = val
		'wFdCamera0': self.wFdCamera[0] = val
		'wFdCamera1': self.wFdCamera[1] = val
		'wFdCamera2': self.wFdCamera[2] = val
		'wFdFileScanNum': self.wFdFileScanNum = val
		'wFdTraceInd': self.wFdTraceInd = val
		'wMonitor': self.wMonitor = val
		'wWait': self.wWait = val
		'IsOpen': self.sIsOpen = val
		'DisplayOption': self.sDisplay = val
		'StrStimLogic0': BEGIN
		self.oSimul->setValue, 'StimLogic', val
		IF (self.sIsOpen) THEN BEGIN
		self.oSimul->getValue, 'StimLogicArr', arr
		winback = !D.WINDOW
		WSET, self.wDrawStimulation
		PLOT, arr, ystyle=5, xstyle=9
		WSET, winback
		ENDIF
			END
		'StrStimLogic1': BEGIN
			self.oStim->setValue, opt, val
			self.oStim->showStimLogic
			END
		'CaptureCheck': self.sCapture = val
		'wFdStimLogic': self.wFdStimLogic = val
		'IsOpen': self.sIsOpen = val
		'LightVoltage':self.oStim->setValue, opt, val
		'AutoSave': self.sAutoSave = val
		'StimAutoRed': self.sStimAutoRed = val
		'StimAutoRedStep': self.sStimAutoRedStep = val
		'wFdStrAutoStim': self.wStrAutoStim = val
		'AutoStimMax': self.sAutoStimArr[0] = val
		'AutoStimMin': self.sAutoStimArr[1] = val
		'StrComments': BEGIN
		self.strComments = val
		self.oSimul->setValue, 'Comments', val
		END
		'wFdStrComments': self.wFdStrComments = val
		'BatchStatus': self.sBatch = val
		'wBatch': self.wBatch = val
		'StimAutoAdj': self.sStimAutoAdj = val
		'FilePath': self.strFilePath = val
		'FileTemplate': self.strFileTemplate = val
		'FileScanNum': self.iFileScanNum = val
		'StrInitializeRoutine': self.strInitializeRoutine = val
		'TraceInd': self.iTraceInd = val
		'SelectChnXY': BEGIN
			IF (val.type EQ 0) THEN BEGIN
				r = FLOAT(self.iChnXY) / FLOAT(self.iDrawSize)
				x=LONG(FLOAT(val.x) * r[0])
				y=self.iChnXY[1] - LONG(FLOAT(val.y) * r[1])
				self.iTraceInd = y * self.iChnXY[0] + x
			IF (self.sIsOpen) THEN BEGIN
				WIDGET_CONTROL, self.wfdTraceInd, SET_VALUE=self.iTraceInd
				self->showTrace
				ENDIF
				; info
				self.oSimul->getCellInfo, self.iTraceInd, val
				self.oMsg->addStr, 'Celltype : ' + STRING(val[0])
				self.oMsg->addStr, 'Neighbors : ' + STRING(val[1]) + STRING(val[2]) + STRING(val[3])
			ENDIF
			END
'MiddleFSD' : BEGIN
self.oSimul->setValue, 'MiddleFSD', val
END
'MiddleSize' : self.oSimul->setValue,'MiddleSize',val
'gNaFactorCF' : self.oSimul->setValue, 'gNaFactorCF', val
	ENDCASE
END
PRO ClsSimulAcq::startMonitor
COMMON CM_SIMUL_ACQ
	self.sMonitor = 1
	;self.oSimul->setValue, 'FrameAt', 0
	self.oMsg->addStr, 'Monitor started'
	self->doMonitor
END
PRO ClsSimulAcq::doMonitor
	WIDGET_CONTROL, self.wMonitor, timer = 0.01
END
PRO ClsSimulAcq::stopMonitor
	self.sMonitor = 0
	self.oMsg->addStr, 'Monitor Stopped'
END
PRO ClsSimulAcq::advanceSimul
CASE self.sStim OF
0: self.oSimul->iterateN, self.iDisplaySkip
1: self.oSimul->iterateStimN, self.iDisplaySkip
; 2: self.oSimul->iterateStimContN, self.iDisplaySkip
ENDCASE
END
PRO ClsSimulAcq::showImage, img, range, drawwin, CamFLIP=CamFlip
	;camFlip = ['None', 'Horizontal', 'Vertical', 'Transpose']
	winback = !D.WINDOW
	WSET, drawwin
	opt = (*(self.pstrDisplay))[self.sDisplay]
	CASE opt OF
		'Norm':imgN = BYTSCL(img)
		'Range':imgN = BYTSCL(img, MIN=range[0], MAX=range[1])
	ENDCASE
	imgAdj = CONGRID(imgN, self.iDrawSize[0], self.iDrawSize[1])
	TV, imgAdj, /ORDER
	WSET, winback
END
PRO ClsSimulAcq::showCellTypes
winback = !D.WINDOW
WSET, self.wDraw[0]
self.oSimul->getValue, 'CellTypes', cellTypes
imgN = BYTSCL(cellTypes)
imgAdj = CONGRID(imgN, self.iDrawSize[0], self.iDrawSize[1])
TV, imgAdj, /ORDER
WSET, winback
END
PRO ClsSimulAcq::showTrace
winback = !D.WINDOW
WSET, self.wTrace
data = self.oSimul->getTrace(self.iTraceInd)
opt = (*(self.pstrDisplay))[self.sDisplay]
; PLOT, data
CASE opt OF
'Norm': PLOT, data
'Range': BEGIN
yr = self.fRange[*,0]
PLOT, data, yrange = yr ;imgN = BYTSCL(img, MIN=range[0], MAX=range[1])
END
ENDCASE
WSET, winback
END
PRO ClsSimulAcq::saveTIFatomic, windraw, filetemp
	f = DIALOG_PICKFILE(FILE=filetemp, /WRITE, PATH=self.strFilePath)
	IF (f EQ '') THEN RETURN
	winback = !D.WINDOW
	WSET, windraw
	img = TVRD(/ORDER)
	WRITE_TIFF, f, IMG
	WSET, winback
END
PRO ClsSimulAcq::saveTIF
	CASE self.sCamera OF
		0: self->saveTIFatomic, self.wDraw[0], 'monitor-camera0.tif'
		1: self->saveTIFatomic, self.wDraw[0], 'monitor-camera0.tif'
		2: BEGIN
			self->saveTIFatomic, self.wDraw[0], 'monitor-camera0.tif'
			self->saveTIFatomic, self.wDraw[1], 'monitor-camera1.tif'
			;self->saveTIFatomic, self.wDraw2
		END
		3: BEGIN
			self->saveTIFatomic, self.wDraw[0], 'monitor-camera0.tif'
			self->saveTIFatomic, self.wDraw[1], 'monitor-camera1.tif'
			self->saveTIFatomic, self.wDraw[3], 'monitor-camera2.tif'
		END
	ENDCASE
END
PRO ClsSimulAcq::showMonitor
COMMON CM_SIMUL_ACQ
;FOR I=0, self.iDisplaySkip-1 DO BEGIN
; self.oSimul->iteration1ms
;ENDFOR
self->advanceSimul
;CASE self.sStim OF
; 0: self.oSimul->iterateN, self.iDisplaySkip
; 1: self.oSimul->iterateStimN, self.iDisplaySkip
; 2: self.oSimul->iterateStimContN, self.iDisplaySkip
;ENDCASE
	images = self.oSimul->imagesFromBuffer()
	iNum = self.iChnXY[0]*self.iChnXY[1]
	FOR I=0L, self.sCamera-1 DO BEGIN
	iStart = I*iNum
	iEnd = iStart + iNum-1
	fr = images[iStart:iEnd]
	fr = REFORM(fr, self.iChnXY[0], self.iChnXY[1])
		self->showImage, fr, self.fRange[*,I], self.wDraw[I]
	END
	self->showTrace
END
; acquisition test
PRO ClsSimulAcq::startAcquire
COMMON CM_SIMUL_ACQ
self.iDelayLeft = self.iDelay / self.iDisplaySkip
self.iAcquireLeft = self.iNumFrames / self.iDisplaySkip
self.sAcquire = 1
self.oSimul->setBufferZero
self.oMsg->addStr, 'Waiting acquisition'
self->waitAcquisition
END
PRO ClsSimulAcq::waitAcquisition
self->showMonitor
self.iDelayLeft -= 1L
IF (self.iDelayLeft EQ 0L) THEN BEGIN
self.oSimul->setValue, 'FrameAt', 0
self.oMsg->addStr, 'Acquisition started'
END
IF (self.iDelayLeft LT 0) THEN BEGIN
self.iAcquireLeft -= 1
END
IF (self.sAcquire EQ 0) THEN BEGIN
self.oMsg->addStr, 'Acqusition stopped'
ENDIF
IF (self.iAcquireLeft LE 0) THEN BEGIN
self.sAcquire = 0
		self.oMsg->addStr, 'Acquisition done. You can save the resutl using the SaveBuffer button ...'
		IF (self.sAutoSave) THEN self->writeFileAuto
		IF (self.sBatch GT 0) THEN self->idleBatch
	ENDIF
	IF (self.sAcquire) THEN BEGIN
; waiting
WIDGET_CONTROL, self.wWait, timer = 0.1
ENDIF
END
PRO ClsSimulAcq::abortAcquisition
	iValue = 0L
	self.sAcquire = 0
END
PRO ClsSimulAcq::startBatch
;IF (self.sStimAutoRed EQ 0) THEN BEGIN
; self.oMsg->addStr, 'Please set auto reduction on'
; return
;ENDIF
;self.oStim->getLastCL, sMax, beat
;self.oStim->setValue, 'SetCLDur', sMax * beat
;self.sBatch = LONG((sMax - self.sAutoStimArr[1]) / self.sStimAutoRedStep)
WIDGET_CONTROL, self.wBatch, timer = 0.1
self.oMsg->addStr, 'Starting batch'
;self.oMsg->addStr, 'Estimated acq :' + STRING(self.sBatch)
END
PRO ClsSimulAcq::stopBatch
self.sBatch = 0
END
PRO ClsSimulAcq::idleBatch
; self->doAction, 'StimContAcq'
;IF (self.sCapture) THEN BEGIN
; ; checking number of action potentials
; calcNumberOfActionPotentials, numBeats
; calcNumberOfActionPotentials, numBeatsStim, /STIM
; IF (numBeats NE numBeatsStim) THEN BEGIN
; self.oMsg->addStr, 'Stimulation pulse are not triggering action potentials'
; self.sBatch = 0
; ENDIF
;END
IF (self.sBatch GT 0) THEN BEGIN
self.sBatch -= 1
self.oMsg->addStr, 'Remaining batch :' + STRING(self.sBatch)
WIDGET_CONTROL, self.wBatch, timer = 0.1
ENDIF
IF (self.sBatch EQ 0) THEN self.oMsg->addStr, 'Batch ending ...'
END
PRO ClsSimulAcq::openWin
	IF (self.sIsOpen EQ 0) THEN	wCameraAcq, oWidData=self
END
PRO ClsSimulAcq::closeWin
	IF (self.sIsOpen) THEN BEGIN
		self.sIsOpen = 0
		WIDGET_CONTROL, self.wTop, /DESTROY
		OBJ_DESTROY, self
	END
	;self.oStim->ptrfreeStimLogic
END
; put the routines for new cells
; the routine should be something like this
; PRO makeLQT1Cells, o
; o->getValue, 'SimulObj', oSimul
; o->setValue, 'ArrDim', ....
PRO ClsSimulAcq::makeNewCells
; routine here
; and update the chnXY here
self.oSimul->getValue, 'DimArr', val
self.iChnXY = val[0:1]
self.oSimul->getValue, 'BuffSize', buffsize
self.iNumFrames = buffsize
self.oSimul->getValue, 'StrStimLogic', strSTimLogic
; update display
self.oMsg->addStr, 'Cells are configured. Ready to use now'
END
PRO ClsSimulAcq::writeFileAuto
f = self.strFilePath + self.strFileTemplate + STRING(self.iFileScanNum, FORMAT='(I03)') + '.nc'
;f = DIALOG_PICKFILE(FILE=fname, /WRITE, filter='*.nc', $
; PATH=self.strFilePath, GET_PATH=gpath)
IF (f NE '') THEN BEGIN
;self.strFilePath = gpath
self.oSimul->writeMultipleNetCDFs, f
self.oMsg->addStr, 'Autosave button is on and the buffer has been saved'
self.iFileScanNum += 1
self->writeInfo, f
ENDIF
WIDGET_CONTROL, self.wFdFileScanNum, SET_VALUE=self.iFileScanNum
END
PRO ClsSimulAcq::writeInfo, datafilename
infofilename = self.strFilePath + 'logsimul.txt'
GET_LUN, fp
OPENW, fp, infofilename, /APPEND
PRINTF, fp, '--------------------'
PRINTF, fp, FILE_BASENAME(datafilename)
PRINTF, fp, self.strComments
CLOSE, fp
FREE_LUN, fp
END
PRO ClsSimulAcq::doAction, val, STRING=STRING
	IF (KEYWORD_SET(STRING)) THEN str = val ELSE str = (*(self.pstrActions))[val]
	;Print, val, str
	CASE str OF
		'Monitor': BEGIN
			self->startMonitor
			END
		'StopMonitor': BEGIN
			self->stopMonitor
			END
		'StimMonitor' : BEGIN
		self.sStim = 1
		self.oSimul->setValue, 'StimArrAt', 0L
		self->startMonitor
	END
		'LoadCells': BEGIN
		f = DIALOG_PICKFILE(/READ, filter='*.nccell', $
		PATH=self.strFilePath, GET_PATH=gpath)
		IF (f NE '') THEN BEGIN
		self.strFilePath = gpath
self.oSimul->readCells, f
self.oSimul->getValue, 'DimXY', val
self.iChnXY = val[0:1]
self.oSimul->makebuffer; setValue, 'BuffSize', self.iNumFrames
self.oMsg->addStr, 'Cells are loaded'
END
		END
		'SaveCells': BEGIN
		fname = self.strFileTemplate + STRING(self.iFileScanNum, FORMAT='(I03)') + '.nccell'
		f = DIALOG_PICKFILE(FILE=fname, /WRITE, filter='*.nccell', $
PATH=self.strFilePath, GET_PATH=gpath)
IF (f NE '') THEN BEGIN
self.strFilePath = gpath
;self.oMsg->addStr, 'Copying cells from cuda'
self.oSimul->copyCellsToHost
self.oMsg->addStr, 'Writing cells ..'
self.oSimul->writeCells, f
self.oMsg->addStr, 'Cells were saved'
ENDIF
END
		'TIF': self->saveTIF
		'ChangeCellValue': BEGIN
			;self.oSimul->changeCMCFStateConst
			self.oSimul->getvalue, 'gNaFactorCF', ff
			self.oSimul->updateINaCF, ff
			self.oMsg->addStr, 'Values were successfully updated'
			END
'ChangegNaFactor' :BEGIN
;self.oSimul->changeCMCFStateConst
self.oSimul->getvalue, 'gNaFactorCF', ff
self.oSimul->updateINaCF, ff
self.oMsg->addStr, 'Values were successfully updated'
END
		'Acquire': BEGIN
			IF (self.sMonitor EQ 1) THEN self->stopMonitor
			self->startAcquire
			END
'StimAcquire': BEGIN
			IF (self.sMonitor EQ 1) THEN self->stopMonitor
;self.oSimul->StimAcquire
			self.sStim = 1
			; self.oSimul->setValue, 'StimArrAt', 0L
			self->startAcquire
		END
		'Abort': BEGIN
			self.sAcquire = 0
			self->stopBatch
self->AbortAcquisition
self.oMsg->addStr, 'Acquisition aborting'
			END
		'StartStim':BEGIN
			;self.oStim->sendStimLogic
			self.sStim = 1
			self.oSimul->setValue, 'StimArrAt', 0L
			self.oMsg->addStr, 'Stim started'
			END
		'StartStimCont': BEGIN
			self.sStim = 2
	self.oSimul->setValue, 'StimArrAt', 0L
	self.oMsg->addStr, 'StimCont started'
			END
		'StopStim': BEGIN
			self.sStim = 0
			self.oMsg->addStr, 'Stim stopped'
			END
		'StartBatch': BEGIN
			self->startBatch
			END
		'StopBatch': BEGIN
			self->stopBatch
			END
		'ShowCellTypes': BEGIN
		self->showCellTypes
		END
		'SaveBuffer': BEGIN
			fname = self.strFileTemplate + STRING(self.iFileScanNum, FORMAT='(I03)') + '.nc'
			f = DIALOG_PICKFILE(FILE=fname, /WRITE, filter='*.nc', $
		PATH=self.strFilePath, GET_PATH=gpath)
			IF (f NE '') THEN BEGIN
			self.strFilePath = gpath
			self.oSimul->setValue, 'Comments', self.strComments
				self.oSimul->writeMultipleNetCDFs, f, /savepathincluded
			self.oMsg->addStr, 'Buffer saved'
			self.iFileScanNum += 1
			self->writeInfo, f
			ENDIF
			WIDGET_CONTROL, self.wFdFileScanNum, SET_VALUE=self.iFileScanNum
			END
		'UnloadDll': BEGIN
			self.oSimul->unloadCudaDll
			END
		;'Light':self.oStim->Light
		'Close': self->closeWin
		'UpdateStructure' : BEGIN
		self->showCellTypes
		self.oSimul->setBufferZero
		self.oSimul->updateCell3Dtube
		self->showCellTypes
		END
	END
END
PRO wCameraAcq_Event, Event
	WIDGET_CONTROL, Event.Id, GET_UVALUE=Ev
	WIDGET_CONTROL, Event.top, GET_UVALUE=oWidData
	; handle KILL requests
IF TAG_NAMES(Event, /STRUCTURE_NAME) EQ 'WIDGET_KILL_REQUEST' THEN BEGIN
oWidData->setValue, 'IsOpen', 0
RETURN
ENDIF
	CASE Ev OF
		'fdStimLogic': oWidData->setValue, 'StrStimLogic0', Event.Value
		'fdStimLogic1': oWidData->setValue, 'StrStimLogic1', Event.Value
		'bgTrigger':BEGIN
			oWidData->setValue, 'Trigger', Event.Value
			END
		'bgStimComments': oWidData->setValue, 'StimComments', Event.Value
		'bgGain': oWidData->setValue, 'CameraGain', Event.Value
		'bgMonitor': oWidData->action, Event.value
		'fdExposureTime': oWidData->setValue, 'ExposureTime', Event.value
		'fdDisplaySkip': oWidData->setValue, 'DisplaySkip', Event.value
		'fdNumFrames': oWidData->setValue, 'NumFrames', Event.value
		'lsNiDAQAuxChns': oWidData->setValue, 'NumNiDAQAuxChns', Event.Index
		'lsFrames': oWidData->setValue, 'NumFramesInd', Event.Index
		'lsGain0': oWidData->setValue, 'Gain0', Event.Index
		'lsGain1': oWidData->setValue, 'Gain1', Event.Index
		'fdSampRate': oWidData->setValue, 'SRate', Event.value
		'bgCamera': oWidData->setValue, 'Camera', Event.value + 1
		'bgCameraFlip': oWidData->setValue, 'CameraFlip', Event.value
		'bgDisplay': oWidData->setValue, 'DisplayOption', Event.value
		'fdVpix': oWidData->setValue, 'Vpix', Event.value
		'bgActions': oWidData->doAction, Event.value
		'wMonitor': BEGIN
			oWidData->getValue, 'MonitorStatus', sMonitor
			IF (sMonitor) THEN BEGIN
				oWidData->showMonitor
				oWidData->doMonitor
			END
			END
		'wWait': BEGIN
			; WAIT, 0.5 ; wait 0.5 second
			oWidData->waitAcquisition
			END
		'WRealTimeMovie': BEGIN
			; timer function well known as idle function in other X windows widgets
			updateMovieWindowNow
			IF (aStcMovieOpt.sIdle) THEN WIDGET_CONTROL,aStcRTWidget.top, timer=0.01
			END
		'bsDRaw0': BEGIN ; idle for batch
			oWidData->doAction, 'StimContAcq', /STRING
			END
		'fdLight': oWidData->setValue, 'LightVoltage', Event.Value
		'bgLight': oWidData->light, Event.Value
		'bgAutoSave': oWidData->setValue, 'AutoSave', Event.Value
		'bgStimAutoRed': oWidData->setValue, 'StimAutoRed', Event.Value
		'fdStimAutoRedStep': oWidData->setValue, 'StimAutoRedStep', Event.Value
		'fdAutoStimMax': oWidData->setValue, 'AutoStimMax', Event.Value
		'fdAutoStimMin': oWidData->setValue, 'AutoStimMin', Event.Value
		'fdStrComments': oWidData->setValue, 'StrComments', Event.Value
		'bgStimAutoAdj': oWidData->setValue, 'StimAutoAdj', Event.Value
		'bgCaptureCheck': oWidData->setValue, 'CaptureCheck', Event.Value
		'fdCamera0': oWidData->setValue, 'Camera0Ind', Event.Value
		'fdCamera1': oWidData->setValue, 'Camera1Ind', Event.Value
		'fdCamera2': oWidData->setValue, 'Camera2Ind', Event.Value
		'fdCamera0Range': oWidData->setValue, 'CameraRange0', Event.Value
		'fdCamera1Range': oWidData->setValue, 'CameraRange1', Event.Value
		'fdCamera2Range': oWidData->setValue, 'CameraRange2', Event.Value
		'fdFileTemplate': oWidData->setValue, 'FileTemplate', Event.Value
		'fdFileScanNum': oWidData->setValue, 'FileScanNum', Event.Value
		'fdDelay': oWidData->setValue, 'Delay', Event.Value
		'StrInitializeRoutine': oWidData->setValue, 'StrInitializeRoutine', Event.Value
		'fdTraceInd': oWidData->setValue, 'TraceInd', Event.Value
		'drCamera0': oWidData->setValue, 'SelectChnXY', Event
		'fdMiddleFsd' : BEGIN
		oWidData->setValue, 'MiddleFSD', Event.Value
		oWidData->getValue, 'MiddleFSD', val
		print, 'fsd was changed to : ', val
		END
		'fdMiddleSize' : BEGIN
		oWidData->setValue, 'MiddleSize', Event.Value
		oWidData->getValue, 'MiddleSize', val
		print, 'Middle CF size was changed to : ', val
		END
'fdgNaFactorCF' : BEGIN
oWidData->setValue, 'gNaFactorCF', Event.Value
END
	ENDCASE
END
; DO NOT REMOVE THIS COMMENT: END WMovie
; CODE MODIFICATIONS MADE BELOW THIS COMMENT WILL BE LOST.
PRO wCameraAcq, oWidData = oWidData, GROUP=Group
	IF N_ELEMENTS(Group) EQ 0 THEN GROUP=0
	junk = { CW_PDMENU_S, flags:0, name:'' }
	wCameraAcq_Top = WIDGET_BASE(GROUP_LEADER=Group, $
						COLUMN=2, MAP=1, $
						TITLE='Camera Control', $
						TLB_KILL_REQUEST_EVENTS=1, $
						UVALUE='wCameraAcq')
	oWidData->setValue, 'wTop', wCameraAcq_Top
	;btMonitor = WIDGET_BUTTON(wCameraAcq_Top, $
	;						VALUE='Monitor', XSIZE=20, $
	;						UVALUE='btMonitor')
	;oWidData->setValue, 'BtMonitor', btMonitor
	bsLeft = WIDGET_BASE(wCameraAcq_Top, $
COLUMN=1, MAP=1, $
UVALUE='bsLeft')
bsRight = WIDGET_BASE(wCameraAcq_Top, $
COLUMN=1, MAP=1, $
UVALUE='bsRight')
	bsStimulation = WIDGET_BASE(bsLeft, $
							COLUMN=1, MAP=1, $
							UVALUE='bsStimulation')
	;Stimulation window
wdrStimLogic = WIDGET_DRAW(bsStimulation, $
RETAIN = 1, XSIZE=400, YSIZE = 100, $
UVALUE='wDrStimLogic' )
oWidData->setValue, 'wDrawStimulation', wDrStimLogic
	oWidData->getValue, 'StrStimLogic0', val
fdStimLogic = CW_FIELD(bsStimulation, VALUE=val, $
ROW = 1, STRING = 1, XSIZE=40, $
RETURN_EVENTS = 1, $
TITLE='Stim logic 0:', $
UVALUE='fdStimLogic')
oWidData->setValue, 'wFdStimLogic', fdStimLogic
	bsCameraOption = WIDGET_BASE(bsRight, $
							COLUMN=1, MAP=1, $
							UVALUE='wWait')
	oWidData->setValue, 'wWait', bsCameraOption ; using idle widget
t = ['Off', 'On']
bgStimAutoRed = CW_BGROUP( bsCameraOption, t, $
EXCLUSIVE = 1, ROW = 1, $
LABEL_LEFT='CL Auto Reduction', $
UVALUE='bgStimAutoRed')
oWidData->getValue, 'StimAutoRedStep', val
fdStimAutoRedStep = CW_FIELD(bsCameraOption, VALUE=val, $
ROW =1, STRING = 1, XSIZE = 10, $
RETURN_EVENTS=1, $
TITLE='CL Reduction Step:', $
UVALUE='fdStimAutoRedStep')
t = ['Off', 'On']
bgStimAutoAdj = CW_BGROUP( bsCameraOption, t, $
EXCLUSIVE = 1, ROW = 1, $
LABEL_LEFT='CL Auto Adjust', $
UVALUE='bgStimAutoAdj')
t = ['Off', 'On']
bgCapture = CW_BGROUP( bsCameraOption, t, $
EXCLUSIVE = 1, ROW = 1, $
LABEL_LEFT='Capture Check', $
UVALUE='bgCaptureCheck')
oWidData->getValue, 'AutoStimArr', val
;fdAutoStimMax = CW_FIELD(bsCameraOption, VALUE=val[0], $
; ROW = 1, INT = 1, XSIZE=10, $
; RETURN_EVENTS = 1, $
; TITLE='Auto Stim Max: ', $
; UVALUE='fdAutoStimMax')
fdAutoStimMin = CW_FIELD(bsCameraOption, VALUE=val[1], $
ROW = 1, INT = 1, XSIZE=10, $
RETURN_EVENTS = 1, $
TITLE='Auto Stim Min: ', $
UVALUE='fdAutoStimMin')
	; misc options
t = ['Off', 'On']
bgStimComments = CW_BGROUP( bsCameraOption, t, $
EXCLUSIVE = 1, ROW = 1, $
LABEL_LEFT='Stim to Comments?', $
UVALUE='bgStimComments')
oWidData->getValue, 'ExposureTime', fExposure
	fdExposureTime = CW_FIELD( bsCameraOption, VALUE=fExposure, $
						ROW=1, FLOAT=1, XSIZE = 10, $
						RETURN_EVENTS=1, $
						TITLE='Exposure (ms) ', $
						UVALUE='fdExposureTime')
	oWidData->getValue, 'DisplaySkip', iSkip
fdSkip = CW_FIELD( bsCameraOption, VALUE=iSkip, $
ROW=1, FLOAT=1, XSIZE = 10, $
RETURN_EVENTS=1, $
TITLE='Display Skip ', $
UVALUE='fdDisplaySkip')
oWidData->getValue, 'NumFrames', NumFrames
fdFrames = CW_FIELD( bsCameraOption, VALUE=NumFrames, $
ROW=1, LONG=1, XSIZE = 10, $
RETURN_EVENTS=1, $
TITLE='NumFrames ', $
UVALUE='fdNumFrames')
oWidData->getValue, 'Delay', iDelay
fdDelay = CW_FIELD( bsCameraOption, VALUE=iDelay, $
ROW=1, INT=1, XSIZE = 10, $
RETURN_EVENTS=1, $
TITLE='Delay ', $
UVALUE='fdDelay')
oWidData->getValue, 'TraceInd', iVal
fdTraceInd = CW_FIELD( bsCameraOption, VALUE=iVal, $
ROW=1, INT=1, XSIZE = 10, $
RETURN_EVENTS=1, $
TITLE='Trace Chn# ', $
UVALUE='fdTraceInd')
oWidData->setValue, 'wFdTraceInd', fdTraceInd
oWidData->getValue, 'FileTemplate', iVal
fdFileTemplate = CW_FIELD( bsCameraOption, VALUE=iVal, $
ROW=1, STRING=1, XSIZE = 10, $
RETURN_EVENTS=1, $
TITLE='FileTemplate ', $
UVALUE='fdFileTemplate')
oWidData->getValue, 'FileScanNum', iVal
fdFileScanNum = CW_FIELD( bsCameraOption, VALUE=iVal, $
ROW=1, INT=1, XSIZE = 10, $
RETURN_EVENTS=1, $
TITLE='ScanNum ', $
UVALUE='fdFileScanNum')
oWidData->setValue, 'wFdFileScanNum', fdFileScanNum
	; misc options
	t = ['Off', 'On']
	bgTrigger = CW_BGROUP( bsCameraOption, t, $
							EXCLUSIVE = 1, ROW = 1, $
						LABEL_LEFT='Trigger', $
						UVALUE='bgTrigger')
t = ['off', 'on']
bgAutoSave = CW_BGROUP( bsCameraOption, t, $
EXCLUSIVE = 1, ROW = 1, $
LABEL_LEFT='AutoSave', $
UVALUE='bgAutoSave')
;fd setting part
; fdlabelCF = WIDGET_LABEL( bsCameraOption, VALUE=' ', /ALIGN_CENTER)
fdlabelCF = WIDGET_LABEL( bsCameraOption, VALUE='Simulation Paramter Setting', /ALIGN_CENTER, YOFFSET=1.0 )
; fdlabelCF = WIDGET_LABEL( bsCameraOption, VALUE=' ', /ALIGN_CENTER)
oWidData->getValue, 'MiddleFSD', mfsd
fdMiddleFsd = CW_FIELD( bsCameraOption, VALUE=mfsd, $
ROW=1, LONG=1, XSIZE = 10, $
RETURN_EVENTS=1, $
TITLE='CF fSD ', $
UVALUE='fdMiddleFsd')
oWidData->getValue, 'MiddleSize', mCFs
fdMiddleSize = CW_FIELD( bsCameraOption, VALUE=mCFs, $
ROW=1, LONG=1, XSIZE = 10, $
RETURN_EVENTS=1, $
TITLE='Middle CF size ', $
UVALUE='fdMiddleSize')
oWidData->getValue, 'gNaFactorCF', gNaFactor
fdgNaFactorCF = CW_FIELD( bsCameraOption, VALUE=gNaFactor, $
ROW=1, XSIZE = 10, $
RETURN_EVENTS=1, $
TITLE='gNa multiply Factor ', $
UVALUE='fdgNaFactorCF')
;	cam = ['1', '2', '3']
;	oWidData->getValue, 'Camera', iVal
;	bgCamera = CW_BGROUP( bsCameraOption, cam, $
;							EXCLUSIVE = 1, ROW = 1, $
;						LABEL_LEFT='Camera', $
;						SET_VALUE = iVal - 1, $
;						UVALUE='bgCamera')
	;camFlip = ['None', 'Horizontal', 'Vertical', 'Transpose']
	;bgCameraFlip = CW_BGROUP( wCameraAcq_Top, camFlip, $
	;						EXCLUSIVE = 1, ROW = 1, $
;						LABEL_LEFT='Camera1 Flip', $
;						UVALUE='bgCameraFlip')
	oWidData->getValue, 'DisplayOptions', str
	bgDisplay = CW_BGROUP( bsLeft, str, $
							EXCLUSIVE=1, ROW=1, $
							LABEL_LEFT='Display Option', $
							UVALUE='bgDisplay')
; two camera draw widgets
	bsDraw = WIDGET_BASE(bsLeft, $
						ROW=1, MAP=1, $
						UVALUE='wMonitor')
	oWidData->setValue, 'wMonitor', bsDraw
	bsDraw0 = WIDGET_BASE(bsDraw, COLUMN=1, MAP=1, UVALUE='bsDRaw0')
	oWidData->setValue, 'wBatch', bsDraw0 ; use baDraw0 for idle Batch
;	bsDraw1 = WIDGET_BASE(bsDraw, COLUMN=1, MAP=1, UVALUE='bsDRaw1')
;	bsDraw2 = WIDGET_BASE(bsDraw, COLUMN=1, MAP=1, UVALUE='bsDRaw2')
	oWidData->getValue, 'DrawSize', dsize
	drCamera0 = WIDGET_DRAW( bsDraw0, $
						RETAIN=1, $
						XSIZE = dsize[0], YSIZE = dsize[1], $
						BUTTON_EVENTS = 1, $
						UVALUE='drCamera0')
oWidData->getValue, 'Camera0Ind', iVal
	fdCamera0 = CW_FIELD( bsDraw0, VALUE=STRING(iVal), $
							ROW=1, XSIZE=20, $
							TITLE='Camera 0', $
							RETURN_EVENTS=1, $
							STRING=1, $
							UVALUE='fdCamera0')
	;oWidData->setValue, 'wFdCamera0', fdCamera0
oWidData->getValue, 'CameraRange0', iRange
fdCamera0Range = CW_FIELD( bsDraw0, VALUE=STRING(iRange), $
ROW=1, XSIZE=20, $
TITLE='Range 0', $
RETURN_EVENTS=1, $
STRING=1, $
UVALUE='fdCamera0Range')
; oWidData->setValue, 'wFdCamera0Range', fdCamera0
;	drCamera1 = WIDGET_DRAW( bsDraw1, $
;						RETAIN=1, $
;						XSIZE = dsize[0], YSIZE = dsize[1], $
; UVALUE='drCamera1')
;	oWidData->getValue, 'Camera1Ind', iVal
; fdCamera1 = CW_FIELD( bsDraw1, VALUE=STRING(iVal), $
;							ROW=1, XSIZE=20, $
; RETURN_EVENTS=1, $
; TITLE='Camera 1', $
;							STRING=1, $
; UVALUE='fdCamera1')
; oWidData->getValue, 'CameraRange1', iRange
; fdCamera0Range = CW_FIELD( bsDraw1, VALUE=STRING(iRange), $
; ROW=1, XSIZE=20, $
; TITLE='Range 1', $
; RETURN_EVENTS=1, $
; STRING=1, $
; UVALUE='fdCamera1Range')	;oWidData->setValue, 'wFdCamera1', fdCamera1
;	drCamera2 = WIDGET_DRAW( bsDraw2, $
;						RETAIN=1, $
;						XSIZE = dsize[0], YSIZE = dsize[1], $
;							UVALUE='drCamera2')
; oWidData->getValue, 'Camera2Ind', iVal
; fdCamera2 = CW_FIELD( bsDraw2, VALUE=STRING(iVal), $
;							ROW=1, XSIZE=20, $
; RETURN_EVENTS=1, $
; TITLE='Camera 2', $
;							STRING=1, $
; UVALUE='fdCamera2')
;	;oWidData->setValue, 'wFdCamera2', fdCamera2
; oWidData->getValue, 'CameraRange2', iRange
; fdCamera0Range = CW_FIELD( bsDraw2, VALUE=STRING(iRange), $
; ROW=1, XSIZE=20, $
; TITLE='Range 2', $
; RETURN_EVENTS=1, $
; STRING=1, $
; UVALUE='fdCamera2Range')
;Trace window
wdrTrace = WIDGET_DRAW(bsLeft, $
RETAIN = 1, XSIZE=700, YSIZE = 150, $
UVALUE='wDrTrace' )
	TextVal212 = [ $
		'Msg' ]
	txtMsg = WIDGET_TEXT( bsLeft,VALUE=TextVal212, $
						UVALUE='txtMsg', $
						XSIZE=30, $
						YSIZE=5)
	oWidData->initMsgBox, txtMsg, 5
oWidData->getValue, 'StrComments', val
fdStrComments = CW_FIELD(bsLeft, VALUE=val, $
ROW = 1, STRING = 1, XSIZE=80, $
ALL_EVENTS = 1, $
TITLE='Add Comments', $
UVALUE='fdStrComments')
oWidData->setValue, 'wFdStrComments', fdStrComments
oWidData->getValue, 'StrInitializeRoutine', val
fdStrInitializeRoutine = CW_FIELD(bsLeft, VALUE=val, $
ROW = 1, STRING = 1, XSIZE=80, $
RETURN_EVENTS = 1, $
TITLE='Initialize Routine', $
UVALUE='fdStrInitializeRoutine')
	oWidData->getValue, 'StrActions', strActions
	bgActions = CW_BGROUP( bsLeft, strActions, $
							ROW = 2, UVALUE='bgActions')
	WIDGET_CONTROL, wCameraAcq_Top, /REALIZE
	oWidData->setValue, 'IsOpen', 1
	WIDGET_CONTROL, wdrStimLogic, GET_VALUE=drWidStim
	oWidData->setValue, 'wDrawStimulation', drWidStim
	WIDGET_CONTROL, drCamera0, GET_VALUE=drWid0
	oWidData->setValue, 'wDrawId0', drWid0
;	WIDGET_CONTROL, drCamera1, GET_VALUE=drWid1
;	oWidData->setValue, 'wDrawId1', drWid1
;	WIDGET_CONTROL, drCamera2, GET_VALUE=drWid2
;	oWidData->setValue, 'wDrawId2', drWid2
WIDGET_CONTROL, wdrTrace, GET_VALUE=drTrace
oWidData->setValue, 'wDrawTrace', drTrace
	WIDGET_CONTROL, wCameraAcq_Top, SET_UVALUE=oWidData
	XMANAGER, 'wCameraAcq', wCameraAcq_Top, /NO_BLOCK
END
