# Supplementary material for: Directed fusion of cardiac spheroids into larger heterocellular microtissues enables investigation of cardiac action potential propagation via cardiac fibroblasts
Source: PLoS One. 2018 May 1;13(5):e0196714. doi: 10.1371/journal.pone.0196714 (PMC5929561; doi:10.1371/journal.pone.0196714)
Supplement: S1 Appendix — Numerical calculations were performed with a custom-developed software using Interactive Data Language (IDL) programing environment (Harris Geospatial Solutions) and CUDA toolkit (Nvidia). The core cellular ionic current routines and electrotonic current flow between cells were written in ansi-C with CUDA for multi-core-GPU calculation. Visualization routines were written in IDL. The compressed file includes ansi-C, CUDA, wrapper routines for IDL, and Readme.txt of instruction for building and using this software package. (ZIP) [file pone.0196714.s009.zip › MultiCellCuda/idl_CellML_symbols-x64.def]

LIBRARY		cudaIDLCellMLcomm-x64
EXPORTS		IDL_set_Cuda_Device
		IDL_set_Cuda_BlockSize
		IDL_get_Cuda_Mem_info
		IDL_get_info_ctn
		IDL_get_info_cell
		IDL_get_info_diffusion
		IDL_alloc_ctn
		IDL_free_ctn
		IDL_alloc_diffusion
		IDL_free_diffusion
		IDL_add_StcCell
		IDL_set_CellLoc
		IDL_get_CellLoc
		IDL_set_dt
		IDL_copy_state_ToDevice
		IDL_copy_const_ToDevice
		IDL_copy_state_ToHost
		IDL_copy_const_ToHost
		IDL_set_CellValue
		IDL_getValueSorted
		IDL_getVm
		IDL_set_stim
		IDL_set_DiffParm
		IDL_calc_diffusion
		IDL_simulate_SingleStep
		IDL_simulate_Nsteps
		IDL_simulate_NstepsNoDiffusion
