# Supplementary material for: Directed fusion of cardiac spheroids into larger heterocellular microtissues enables investigation of cardiac action potential propagation via cardiac fibroblasts
Source: PLoS One. 2018 May 1;13(5):e0196714. doi: 10.1371/journal.pone.0196714 (PMC5929561; doi:10.1371/journal.pone.0196714)
Supplement: S1 Appendix — Numerical calculations were performed with a custom-developed software using Interactive Data Language (IDL) programing environment (Harris Geospatial Solutions) and CUDA toolkit (Nvidia). The core cellular ionic current routines and electrotonic current flow between cells were written in ansi-C with CUDA for multi-core-GPU calculation. Visualization routines were written in IDL. The compressed file includes ansi-C, CUDA, wrapper routines for IDL, and Readme.txt of instruction for building and using this software package. (ZIP) [file pone.0196714.s009.zip › MultiCellCuda/Makefile]

# WIN64 only for now
# command to build a dll file
# nmake WIN64
#

NVCC_FLAG_WIN64 = -c  -DCMCF_INTERACTION --machine 64 -arch=sm_60 --compiler-options=/DLL --use-local-env --cl-version 2015
CFLAG_WIN64 = -c -DCMCF_INTERACTION /DLL /MT /I  "C:\Program Files\NVIDIA GPU Computing Toolkit\CUDA\v9.1\include" 
LIBRARY_FLAG_WIN64 = /DLL /DEF:idl_CellML_symbols-x64.def /LIBPATH:"C:\Program Files\NVIDIA GPU Computing Toolkit\CUDA\v9.1\lib\x64"
LIBRARY_WIN = cuda.lib cudart.lib cufft.lib
OBJ_WIN = StcCell_IDL_Interface_Routines.obj StcCell_Cuda_Interface_Routines.obj StcCell_Routines.obj StcCell_Container_Routines.obj StcCell_Diffusion_Routines.obj CellML_MahajanCM_Routines.obj CellML_PanditRatCM_Routines.obj Cell_MacCannellCF_Routines.obj Cell_MacCannellINaCF_Routines.obj Cell_PassiveCF_Routines.obj Cell_PassiveIVCF_Routines.obj Cell_LuoRudyCM_Routines.obj  Cell_LuoRudy1CM_Routines.obj

OBJ_WIN_CMCF = StcCell_IDL_Interface_Routines.obj StcCell_Cuda_Interface_Routines.obj StcCell_Routines.obj StcCell_Container_Routines.obj StcCell_Diffusion_Routines.obj Cell_MacCannellINaCF_Routines.obj Cell_PassiveCF_Routines.obj Cell_PassiveIVCF_Routines.obj  Cell_LuoRudy1CM_Routines.obj


WIN64:
	nvcc $(NVCC_FLAG_WIN64) StcCell_Routines.cu
	nvcc $(NVCC_FLAG_WIN64) StcCell_Container_Routines.cu
	nvcc $(NVCC_FLAG_WIN64) StcCell_Diffusion_Routines.cu
	nvcc $(NVCC_FLAG_WIN64) StcCell_Cuda_Interface_Routines.cu
	nvcc $(NVCC_FLAG_WIN64) Cell_MacCannellINaCF_Routines.cu
	nvcc $(NVCC_FLAG_WIN64) Cell_LuoRudy1CM_Routines.cu
	nvcc $(NVCC_FLAG_WIN64) Cell_PassiveCF_Routines.cu
	nvcc $(NVCC_FLAG_WIN64) Cell_PassiveIVCF_Routines.cu


	cl $(CFLAG_WIN64) StcCell_IDL_Interface_Routines.c
	link $(LIBRARY_FLAG_WIN64) $(OBJ_WIN_CMCF) $(LIBRARY_WIN)
