# Supplementary material for: Directed fusion of cardiac spheroids into larger heterocellular microtissues enables investigation of cardiac action potential propagation via cardiac fibroblasts
Source: PLoS One. 2018 May 1;13(5):e0196714. doi: 10.1371/journal.pone.0196714 (PMC5929561; doi:10.1371/journal.pone.0196714)
Supplement: S1 Appendix — Numerical calculations were performed with a custom-developed software using Interactive Data Language (IDL) programing environment (Harris Geospatial Solutions) and CUDA toolkit (Nvidia). The core cellular ionic current routines and electrotonic current flow between cells were written in ansi-C with CUDA for multi-core-GPU calculation. Visualization routines were written in IDL. The compressed file includes ansi-C, CUDA, wrapper routines for IDL, and Readme.txt of instruction for building and using this software package. (ZIP) [file pone.0196714.s009.zip › MultiCellCuda/multicellcudawid.pro]

.run C:\MultiCellCuda\StimLogicFunctions.pro
.run C:\MultiCellCuda\ClsMultiCellCuda.pro
.run C:\MultiCellCuda\ClsMsgBox.pro
.run C:\MultiCellCuda\ClsSimulAcq

IF obj_valid(o) THEN obj_destroy, o
o = OBJ_NEW('ClsSimulAcq')
o->initObj
o->initSimulObj
wCameraAcq, oWidData=o
