# Supplementary material for: Directed fusion of cardiac spheroids into larger heterocellular microtissues enables investigation of cardiac action potential propagation via cardiac fibroblasts
Source: PLoS One. 2018 May 1;13(5):e0196714. doi: 10.1371/journal.pone.0196714 (PMC5929561; doi:10.1371/journal.pone.0196714)
Supplement: S1 Appendix — Numerical calculations were performed with a custom-developed software using Interactive Data Language (IDL) programing environment (Harris Geospatial Solutions) and CUDA toolkit (Nvidia). The core cellular ionic current routines and electrotonic current flow between cells were written in ansi-C with CUDA for multi-core-GPU calculation. Visualization routines were written in IDL. The compressed file includes ansi-C, CUDA, wrapper routines for IDL, and Readme.txt of instruction for building and using this software package. (ZIP) [file pone.0196714.s009.zip › MultiCellCuda/readme.txt]

GNU Public License
Date: 2015-12-15
Copyright to Bum-Rak Choi & Tae Yun Kim
bumrak choi email: bumrakchoi@gmail.com 
tae yun kim email: tae_yun_kim@brown.edu

Software required:
1. IDL (interactive data language) for visualization 
	http://www.harrisgeospatial.com/docs/using_idl_home.html
2. NVidia Cuda toolkit 
   (Nvidia Cuda toolkit v9.1)


Build: nmake /F WIN64

Before Runing, change the location of DLL file (ClsMultiCellCuda.pro) and runnig script file (multicellcudawid.pro). 

Run: @multicellcudawid from IDL command line


File list:

Convention: XXX.h XXX_Routines.cu 
XXX.pro : scripts written for IDL 

StcCell.h : header for structure of basic cell simulation. 
StcCell_Container.h: header for container for cells.

Cell_XXX.h : header for XXX cell model. Constant and State variables
CellML_XXX.h: header for XXX CellML model, download from OpenCell website.
CM model : LuoRudy Model
CF model : MacCannell Model, Passive CF Model, Passive CF wirh I-V curve

StcCell_Diffusion.h : header for diffusion
StcCell_Cuda_Interface.h : interface functions for cuda device
StcCell_IDL_Interface.h : IDL communication functions
