# Supplementary material for: Directed fusion of cardiac spheroids into larger heterocellular microtissues enables investigation of cardiac action potential propagation via cardiac fibroblasts
Source: PLoS One. 2018 May 1;13(5):e0196714. doi: 10.1371/journal.pone.0196714 (PMC5929561; doi:10.1371/journal.pone.0196714)
Supplement: S1 Appendix — Numerical calculations were performed with a custom-developed software using Interactive Data Language (IDL) programing environment (Harris Geospatial Solutions) and CUDA toolkit (Nvidia). The core cellular ionic current routines and electrotonic current flow between cells were written in ansi-C with CUDA for multi-core-GPU calculation. Visualization routines were written in IDL. The compressed file includes ansi-C, CUDA, wrapper routines for IDL, and Readme.txt of instruction for building and using this software package. (ZIP) [file pone.0196714.s009.zip › MultiCellCuda/StcCell.h]

/* Modified for multicellcular version 
   using struct
   can be called from an iterpreter languages
   use cuda approach to accelerate calculation
   GNU public license
   Copyright to Bum-Rak Choi
   Oct 3, 2014 */

 
#ifndef StcCell_H
#define StcCell_H

#ifdef __cplusplus 
	extern "C" {
#endif

#define iCudaBlockSize 32

/* List of variables and paramaters */ 
#define PI 3.1415926535897932846264
typedef double TypeCellML;

typedef TypeCellML TypeAlgebraic;
typedef TypeCellML TypeRate;
typedef TypeCellML TypeState;
typedef TypeCellML TypeConstant;
typedef TypeCellML TypeDiffusion;

enum CellMLVarType {CellLoc, Rate, State, Const};
enum CellType {CELL_MAHAJAN_CM, CELL_PANDIT_RATCM, CELL_MACCANNELL_CF, CELL_MACCANNELLINA_CF,CELL_PASSIVE_CF, CELL_LUORUDY_CM, CELL_LUORUDY1_CM, CELL_PASSIVEIV_CF};

struct StcCell_ {
	int iCellType;
	int N_ALGEBRAIC;
	int N_RATE;
	int N_STATE_ORG;
	int N_STATE; /* additional two for diffusion and stimulation */
	int N_CONST;
	int LOC_STIM;
	int LOC_DIFF;
	int LOC_Vm;
	int N_CELL; /* number of cells */
	int isAllocated; /* for memory clear */
	int iMemFlagCellLoc;
	int iMemFlagAlgebraic;
	int iMemFlagRate;
	int iMemFlagState;
	int iMemFlagConst;
	int iMemFlagTemp;
	//int *d_CellFlag; /* cuda cell flag */
	int *d_CellLoc; /* cell locaiton */
	TypeCellML *d_Algebraic; /* not used */
	TypeCellML *d_Rate; /* memory allocation on cuda device */ 
	TypeCellML *d_State;
	TypeCellML *d_Const;
	TypeCellML *d_temp;
	
	void (*fpAllocMemoryOnCuda)(struct StcCell_ *);
	void (*fpInitCellPar)(struct StcCell_ *);
	void (*fpInitCellParHost)(TypeCellML *, TypeCellML *, int);
	void (*fpIteration)(struct StcCell_ *, TypeCellML);
	void (*fpGetVm)(struct StcCell_ *, TypeCellML);

};

typedef struct StcCell_ StcCell;

int  cell_alloc_StcCellOnCuda(StcCell *);
void cell_free_StcCellOnCuda(StcCell *);

// host device copy
void cell_copy_VarToCuda(StcCell *, TypeCellML *, enum CellMLVarType );
void cell_copy_VarFromCuda(StcCell *, TypeCellML *, enum CellMLVarType );
// host device copy single var
void cell_set_CellValue(StcCell *, TypeCellML *, int , enum CellMLVarType );
void cell_get_CellValue(StcCell *, TypeCellML *, int , enum CellMLVarType );
// device device copy single var
void cell_copy_CellValueDevice(StcCell *, TypeCellML *, int , enum CellMLVarType , int );
// sorted set-get function for irregular array
void cell_get_CellValueSorted(StcCell *, TypeCellML *, int, enum CellMLVarType);
void cell_set_CellValueSorted(StcCell *, TypeCellML *, int, enum CellMLVarType);

// electrotonic coupling
void cell_get_VmSorted(StcCell *, TypeCellML *);
void cell_set_VmDiffSorted(StcCell *, TypeCellML *);

#ifdef __cplusplus
}
#endif

#endif
