# Supplementary material for: Directed fusion of cardiac spheroids into larger heterocellular microtissues enables investigation of cardiac action potential propagation via cardiac fibroblasts
Source: PLoS One. 2018 May 1;13(5):e0196714. doi: 10.1371/journal.pone.0196714 (PMC5929561; doi:10.1371/journal.pone.0196714)
Supplement: S1 Appendix — Numerical calculations were performed with a custom-developed software using Interactive Data Language (IDL) programing environment (Harris Geospatial Solutions) and CUDA toolkit (Nvidia). The core cellular ionic current routines and electrotonic current flow between cells were written in ansi-C with CUDA for multi-core-GPU calculation. Visualization routines were written in IDL. The compressed file includes ansi-C, CUDA, wrapper routines for IDL, and Readme.txt of instruction for building and using this software package. (ZIP) [file pone.0196714.s009.zip › MultiCellCuda/StcCell_Container.h]

 
#ifndef StcCellContainer_H
#define StcCellContainer_H

#ifdef __cplusplus 
	extern "C" {
#endif


#include "StcCell.h"
//#include "CellML_Mahajan.h"
//#include "CellML_PanditRatCM.h"
//#include "CellML_SachseFB.h"

// stupid way but good start
#define MAX_N_TYPE 10
// enum CellType {MAHAJAN, RAT, FIBROBLAST};

// StcMultiCellContainer.h
typedef struct {
	int iNCell;
	int iNStcCell;
	int arrType[MAX_N_TYPE];
	StcCell *pCell[MAX_N_TYPE];
	int iMemFlag_temp;
	TypeCellML *d_temp;
} StcCellContainer ;


StcCellContainer *ctn_prototype(void);
void ctn_freeStcCellContainer(StcCellContainer *);
int ctn_addCell(StcCellContainer *, StcCell *);
//void ctn_removeCell(int );
//void ctn_allocMemoryOnCuda(void);
void ctn_iterate(StcCellContainer *, TypeCellML );

//void ctn_getValue_device(StcCellContainer *, TypeCellML *, int *, CellMLVarType );
void ctn_getValueSorted_device(StcCellContainer *, int *, enum CellMLVarType);
void ctn_getCtnValueToHost(StcCellContainer *, TypeCellML *);

void ctn_getVm(StcCellContainer *, TypeCellML *);
void ctn_setVm(StcCellContainer *, TypeCellML *);
void ctn_setTemp(StcCellContainer *, TypeCellML *);
void ctn_setStim(StcCellContainer *); // use temp array

void ctn_setValue_SingleCellType(StcCellContainer *, TypeCellML *, int , enum CellMLVarType, int);
//void ctn_setValueSorted(StcCellContainer *, TypeCellML *, int *, CellMLVarType);
//void ctn_setCtnValueToDevice(StcCellContainer *, TypeCellML *);


#ifdef __cplusplus
}
#endif

#endif
