# Supplementary material for: Directed fusion of cardiac spheroids into larger heterocellular microtissues enables investigation of cardiac action potential propagation via cardiac fibroblasts
Source: PLoS One. 2018 May 1;13(5):e0196714. doi: 10.1371/journal.pone.0196714 (PMC5929561; doi:10.1371/journal.pone.0196714)
Supplement: S1 Appendix — Numerical calculations were performed with a custom-developed software using Interactive Data Language (IDL) programing environment (Harris Geospatial Solutions) and CUDA toolkit (Nvidia). The core cellular ionic current routines and electrotonic current flow between cells were written in ansi-C with CUDA for multi-core-GPU calculation. Visualization routines were written in IDL. The compressed file includes ansi-C, CUDA, wrapper routines for IDL, and Readme.txt of instruction for building and using this software package. (ZIP) [file pone.0196714.s009.zip › MultiCellCuda/StcCell_Cuda_Interface.h]

/* Modified for multicellcular version 
   using struct
   can be called from an iterpreter languages
   use cuda approach to accelerate calculation
   GNU public license
   Copyright to Bum-Rak Choi
   Oct 3, 2012 */

 
#ifndef STCCELL_CUDA_INTERFACE_H
#define STCCELL_CUDA_INTERFACE_H

#ifdef __cplusplus 
	extern "C" {
#endif

#include "StcCell.h"
#include "StcCell_Container.h"
#include "StcCell_Diffusion.h"

#define iCudaBlockSize 32 // default value, can be reset with IDL_set_Cuda_BlockSize

/* List of variables and paramaters */ 
#define PI 3.1415926535897932846264

/* interface */
int cuda_set_DeviceId (int );
void cuda_meminfo(size_t *, size_t *);
void cuda_set_BlockSize(int );
void cuda_set_dt (TypeCellML );

void cuda_get_info_ctn(int *);
void cuda_get_info_cell(int , int *);
void cuda_get_info_diffusion(int *);

void cuda_alloc_ctn(void);
void cuda_free_ctn(void);
void cuda_alloc_diffusion(int );
void cuda_free_diffusion(void);

void cuda_add_cell(enum CellType , int );
void cuda_set_CellValue(int, TypeCellML *, int , enum CellMLVarType);
void cuda_get_CellValue(int, TypeCellML *, int , enum CellMLVarType);

void cuda_get_CellLoc(int , int *);
void cuda_set_CellLoc(int , int *);

void cuda_get_Cell_State(int , TypeCellML *);
void cuda_get_Cell_Const(int , TypeCellML *);
void cuda_set_Cell_State(int , TypeCellML *);
void cuda_set_Cell_Const(int , TypeCellML *);

void cuda_get_ValueSorted(TypeCellML *pVal, int *, enum CellMLVarType );
void cuda_get_Vm (TypeCellML *);
void cuda_set_Vm (TypeCellML *);
void cuda_set_stim(TypeCellML *);

void cuda_set_DiffParm(int *, TypeCellML *);
void cuda_simulate_SingleStep (void);
void cuda_simulate_Nsteps (int);
void cuda_simulate_NstepsNoDiffusion (int );
void cuda_calc_Diffusion(void);

#ifdef __cplusplus
}
#endif

#endif
