# Supplementary material for: Directed fusion of cardiac spheroids into larger heterocellular microtissues enables investigation of cardiac action potential propagation via cardiac fibroblasts
Source: PLoS One. 2018 May 1;13(5):e0196714. doi: 10.1371/journal.pone.0196714 (PMC5929561; doi:10.1371/journal.pone.0196714)
Supplement: S1 Appendix — Numerical calculations were performed with a custom-developed software using Interactive Data Language (IDL) programing environment (Harris Geospatial Solutions) and CUDA toolkit (Nvidia). The core cellular ionic current routines and electrotonic current flow between cells were written in ansi-C with CUDA for multi-core-GPU calculation. Visualization routines were written in IDL. The compressed file includes ansi-C, CUDA, wrapper routines for IDL, and Readme.txt of instruction for building and using this software package. (ZIP) [file pone.0196714.s009.zip › MultiCellCuda/StcCell_Cuda_Interface_Routines.cu]

#include <stdlib.h>
#include <string.h>
#include <cuda.h>
#include <stdio.h>

#include "StcCell_Cuda_Interface.h"
#include "StcCell_Container.h"

#ifndef CMCF_INTERACTION
#include "CellML_MahajanCM.h"
#include "CellML_PanditRatCM.h"
#include "Cell_MacCannellCF.h"
#include "Cell_LuoRudyCM.h"
#endif

#include "Cell_MacCannellINaCF.h"
#include "Cell_PassiveCF.h"
#include "Cell_PassiveIVCF.h"
#include "Cell_LuoRudy1CM.h"

// variables inside 
// currently 1 -3D dimension using general diffusion scheme
// static can be added


static int iCudaBlockSizeLocal = iCudaBlockSize;
//static int iCellDim;
//static int myo_xdim, myo_ydim, myo_zdim, myo_total;

// container
static StcCellContainer *pCtn;
static int hasCudaCells = 0;

// diffusion in neighbor index
static StcCellDiffusion *pDiff;
static int hasDiffusion = 0;

static TypeCellML dt; // time step

//static unsigned int 
size_t iByteSizeState, iByteSizeRate, iByteSizeConstant, iByteSizeAlgebraic;


/* interface */

int cuda_set_DeviceId(int iDev)
{
	cudaError_t iErr;
	iErr = cudaSetDevice(iDev);
	if (iErr == cudaSuccess) return 1;
	else return 0;
}

void cuda_meminfo(size_t *available, size_t *total)
{
	cudaMemGetInfo(available, total);
}


void cuda_set_BlockSize(int iSize)
{
	iCudaBlockSizeLocal = iSize;
}

void cuda_set_dt(TypeCellML val) {
	dt = val;
}

// input - integer array, size of 3
// 0: total number of cells, 1: number of cell types, 2: mem alloc
void cuda_get_info_ctn(int *pInfo)
{
	pInfo[0] = pCtn->iNCell;
	pInfo[1] = pCtn->iNStcCell;
	pInfo[2] = pCtn->iMemFlag_temp;
}

void cuda_get_info_cell(int iCell, int *pInfo)
{
	StcCell *pCell;
	pCell = pCtn->pCell[iCell];
	pInfo[0] = pCell->N_CELL;
	pInfo[1] = pCell->N_STATE;
	pInfo[2] = pCell->N_CONST;
}

// input : size of 3, integer array
void cuda_get_info_diffusion(int *pInfo)
{
	pInfo[0] = pDiff->iNCell;
	pInfo[1] = pDiff->iNCoupling;
	pInfo[2] = pDiff->isAllocated;
}

// allocate container and diffusion
void cuda_alloc_ctn(void)
{
	pCtn = ctn_prototype();
}

void cuda_free_ctn(void)
{
	ctn_freeStcCellContainer(pCtn);
}


void cuda_alloc_diffusion(int iMaxCoupling)
{
	pDiff = diff_prototype_StcCellDiffusion(pCtn, iMaxCoupling);
}

void cuda_free_diffusion(void)
{
	diff_free_StcCellDiffusion(pDiff);
}


// add cells into container

void cuda_add_cell(enum CellType iType, int iNCell)
{
	StcCell *pStc;

	pStc = NULL;
	switch(iType) {
#ifndef CMCF_INTERACTION
		case CELL_MAHAJAN_CM:
			pStc = prototype_Cell_Mahajan();
			break;
		case CELL_PANDIT_RATCM:
			pStc = prototype_Cell_PanditRatCM();
			break;
		case CELL_MACCANNELL_CF:
			pStc = prototype_Cell_MacCannellCF();
			break;
		case CELL_LUORUDY_CM:
			pStc = prototype_Cell_LuoRudyCM();
			break;
#endif
		case CELL_MACCANNELLINA_CF:
			pStc = prototype_Cell_MacCannellINaCF();
			break;
		case CELL_PASSIVE_CF:
			pStc = prototype_Cell_PassiveCF();
			break;
		case CELL_LUORUDY1_CM:
			pStc = prototype_Cell_LuoRudy1CM();
			break;
		case CELL_PASSIVEIV_CF:
			pStc = prototype_Cell_PassiveIVCF();
			break;
	}
	if (pStc != NULL) {
		pStc->iCellType = iType;
		pStc->N_CELL = iNCell;
		cell_alloc_StcCellOnCuda(pStc);
		(*(pStc->fpInitCellPar))(pStc);
		ctn_addCell(pCtn, pStc);
	}
}


void cuda_set_CellLoc(int iCell, int *pVal)
{
	StcCell  *pCell;
	pCell = pCtn->pCell[iCell];
	cudaMemcpy(pCell->d_CellLoc, pVal, sizeof(int)*pCell->N_CELL, cudaMemcpyHostToDevice);
}


void cuda_get_CellLoc(int iCell, int *pVal)
{
	StcCell  *pCell;
	pCell = pCtn->pCell[iCell];
	cudaMemcpy(pVal, pCell->d_CellLoc, sizeof(int)*pCell->N_CELL, cudaMemcpyDeviceToHost);
}


// interface to set and retrieve values
void cuda_set_CellValue(int iCell, TypeCellML *pVal, int iPar, CellMLVarType iVarType)
{
	StcCell *pCell;
	pCell = pCtn->pCell[iCell];
	cell_set_CellValue(pCell, pVal, iPar, iVarType);
}

void cuda_get_CellValue(int iCell, TypeCellML *pVal, int iPar, CellMLVarType iVarType)
{
	StcCell *pCell;
	pCell = pCtn->pCell[iCell];
	cell_get_CellValue(pCell, pVal, iPar, iVarType);
}

void cuda_set_Cell_State(int iCell, TypeCellML *pState)
{
	StcCell *pCell;
	pCell = pCtn->pCell[iCell];
	cell_copy_VarToCuda(pCell, pState, State);
}


void cuda_set_Cell_Const(int iCell, TypeCellML *pConst)
{
	StcCell *pCell;
	pCell = pCtn->pCell[iCell];
	cell_copy_VarToCuda(pCell, pConst, Const);
}


void cuda_get_Cell_State(int iCell, TypeCellML *pState)
{
	StcCell *pCell;
	pCell = pCtn->pCell[iCell];
	cell_copy_VarFromCuda(pCell, pState, State);
}


void cuda_get_Cell_Const(int iCell, TypeCellML *pConst)
{
	StcCell *pCell;
	pCell = pCtn->pCell[iCell];
	cell_copy_VarFromCuda(pCell, pConst, Const);
}


void cuda_get_ValueSorted(TypeCellML *pVal, int *iIndCell, enum CellMLVarType iVarType)
{
	ctn_getValueSorted_device(pCtn, iIndCell, iVarType);
	ctn_getCtnValueToHost(pCtn, pVal);
}	

void cuda_get_Vm(TypeCellML *pVal)
{
	ctn_getVm(pCtn, pVal);
}

void cuda_set_Vm(TypeCellML *pVal)
{
	ctn_setVm(pCtn, pVal);
}

void cuda_set_stim(TypeCellML *pVal)
{
	ctn_setTemp(pCtn, pVal);
	ctn_setStim(pCtn);
}


// diffusion interface
void cuda_set_DiffParm(int *pInd, TypeCellML *pCoeff)
{
	diff_set_DiffParm(pDiff, pInd, pCoeff);
}

void cuda_calc_Diffusion(void)
{
	diff_calc_Diffusion(pDiff);
}

void cuda_simulate_SingleStep(void){
	ctn_iterate(pCtn, dt);
	cudaDeviceSynchronize();
	// cuda_calcDiffusion();
}


void cuda_simulate_Nsteps(int iStep) {
	int i;
	for (i=0;i<iStep;i++) {
		cuda_simulate_SingleStep();
		cuda_calc_Diffusion();
	}
	//cudaDeviceSynchronize();
}

void cuda_simulate_NstepsNoDiffusion(int iStep) {
	int i;
	for (i=0;i<iStep;i++) {
		cuda_simulate_SingleStep();
		// cuda_calcDiffusion();
	}
	//cudaDeviceSynchronize();
}
