# Supplementary material for: Directed fusion of cardiac spheroids into larger heterocellular microtissues enables investigation of cardiac action potential propagation via cardiac fibroblasts
Source: PLoS One. 2018 May 1;13(5):e0196714. doi: 10.1371/journal.pone.0196714 (PMC5929561; doi:10.1371/journal.pone.0196714)
Supplement: S1 Appendix — Numerical calculations were performed with a custom-developed software using Interactive Data Language (IDL) programing environment (Harris Geospatial Solutions) and CUDA toolkit (Nvidia). The core cellular ionic current routines and electrotonic current flow between cells were written in ansi-C with CUDA for multi-core-GPU calculation. Visualization routines were written in IDL. The compressed file includes ansi-C, CUDA, wrapper routines for IDL, and Readme.txt of instruction for building and using this software package. (ZIP) [file pone.0196714.s009.zip › MultiCellCuda/StcCell_Diffusion_Routines.cu]

#include "StcCell_Diffusion.h"

// prototype
StcCellDiffusion *diff_prototype_StcCellDiffusion(StcCellContainer *pContainer, int iMaxCoupling)
{
	StcCellDiffusion *pStc;
	pStc = (StcCellDiffusion *)malloc(sizeof(StcCellDiffusion));
	pStc->pCtn = pContainer;
	pStc->iNCell = pContainer->iNCell;
	pStc->iNCoupling = iMaxCoupling;
	diff_alloc_StcCellDiffusion(pStc);
	return pStc;
}


// memory allocation
void diff_alloc_StcCellDiffusion(StcCellDiffusion *pStc)
{
	cudaError_t e;
	int iByteSize;
	
	iByteSize = pStc->iNCell * sizeof(int) * pStc->iNCoupling;
	e = cudaMalloc( (void **)&(pStc->d_NeighborInd), iByteSize);
	iByteSize = pStc->iNCell * sizeof(TypeCellML) * pStc->iNCoupling;
	e = cudaMalloc( (void **)&(pStc->d_DiffCoeff), iByteSize);
	iByteSize = pStc->iNCell * sizeof(TypeCellML);
	e = cudaMalloc( (void **)&(pStc->d_diff), iByteSize);
	iByteSize = pStc->iNCell * sizeof(TypeCellML);
	e = cudaMalloc( (void **)&(pStc->d_Vm), iByteSize);
	pStc->isAllocated = 1;
}

void diff_free_StcCellDiffusion(StcCellDiffusion *pStc)
{
	if (pStc->isAllocated) {
		cudaFree(pStc->d_NeighborInd);
		cudaFree(pStc->d_DiffCoeff);
		cudaFree(pStc->d_diff);
		cudaFree(pStc->d_Vm);
		pStc->isAllocated = 0;
	}
}


void diff_set_DiffParm(StcCellDiffusion *pStc, int *h_NeighborInd, TypeCellML *h_DiffCoeff)
{
	int iByteSize;
	
	// diffusion index
	iByteSize = sizeof(int) * pStc->iNCell * pStc->iNCoupling;
	cudaMemcpy(pStc->d_NeighborInd, h_NeighborInd, iByteSize, cudaMemcpyHostToDevice);
	iByteSize = sizeof(TypeCellML) * pStc->iNCell * pStc->iNCoupling;
	cudaMemcpy(pStc->d_DiffCoeff, h_DiffCoeff, iByteSize, cudaMemcpyHostToDevice);
}


void diff_get_VmFromCell(StcCellDiffusion *pStcDiff)
{
	int i;
	StcCellContainer *pCtn;
	StcCell *pCell;

	pCtn = pStcDiff->pCtn;
	for (i=1;i<=pCtn->iNStcCell;i++) {
		pCell = pCtn->pCell[i];
		cell_get_VmSorted(pCell, pStcDiff->d_Vm); 
	}		
}


void diff_put_DiffOnCell(StcCellDiffusion *pStc)
{
	int i;
	StcCellContainer *pCtn;
	StcCell *pCell;

	pCtn = pStc->pCtn;
	
	for (i=1;i<= pCtn->iNStcCell;i++) {
		pCell = pCtn->pCell[i];
		cell_set_VmDiffSorted(pCell, pStc->d_diff);
	}		
}


__global__ void kern_calcGeneralDiffusion(TypeCellML *d_Vm, TypeCellML *d_diff, int *d_iNeighbor, TypeCellML *d_DiffCoeff, int iNCoupling, int iNCell){		
	int i, iLoc, iNe; //, iNeFlag;
	TypeCellML lapval;
	int idx = blockIdx.x * blockDim.x + threadIdx.x;
	if (idx < iNCell) {
		lapval = 0.0;
		for (i=0;i<iNCoupling;i++) {
			iNe = idx*iNCoupling + i;
			iLoc = d_iNeighbor[iNe];
			if (iLoc >=0) {
				lapval += ( (d_Vm[iLoc]-d_Vm[idx] ) * d_DiffCoeff[iNe] );
			}
		}
		d_diff[idx] = lapval; 
	}
}


void diff_calc_Diffusion(StcCellDiffusion *pStc) {
	int iBlockDim;
	iBlockDim = (pStc->iNCell / iCudaBlockSize);
	if ((iBlockDim*iCudaBlockSize) < pStc->iNCell) iBlockDim ++;
	diff_get_VmFromCell(pStc);
	kern_calcGeneralDiffusion <<< iBlockDim, iCudaBlockSize>>> 
		(pStc->d_Vm, pStc->d_diff, pStc->d_NeighborInd, pStc->d_DiffCoeff, 
			pStc->iNCoupling, pStc->iNCell) ;
	diff_put_DiffOnCell(pStc);
}
