# Supplementary material for: Directed fusion of cardiac spheroids into larger heterocellular microtissues enables investigation of cardiac action potential propagation via cardiac fibroblasts
Source: PLoS One. 2018 May 1;13(5):e0196714. doi: 10.1371/journal.pone.0196714 (PMC5929561; doi:10.1371/journal.pone.0196714)
Supplement: S1 Appendix — Numerical calculations were performed with a custom-developed software using Interactive Data Language (IDL) programing environment (Harris Geospatial Solutions) and CUDA toolkit (Nvidia). The core cellular ionic current routines and electrotonic current flow between cells were written in ansi-C with CUDA for multi-core-GPU calculation. Visualization routines were written in IDL. The compressed file includes ansi-C, CUDA, wrapper routines for IDL, and Readme.txt of instruction for building and using this software package. (ZIP) [file pone.0196714.s009.zip › MultiCellCuda/StcCell_IDL_Interface_Routines.c]

/* IDL iterpreter wrapper */

#include <stdlib.h>
#include "StcCell_Cuda_Interface.h"
 

int IDL_set_Cuda_Device(int argc, void* argv [])
{
	int iDev, res;
	iDev = *(int *) argv[0];
	res = cuda_set_DeviceId (iDev);
	return res;
}

int IDL_set_Cuda_BlockSize(int argc, void* argv [])
{
	int iSize;
	iSize = *(int *) argv[0];
	cuda_set_BlockSize(iSize);
	return 1;
}

int IDL_get_Cuda_Mem_info(int argc, void* argv [])
{
	size_t available, total;
	int	*a, *t;
	a = (int *)argv[0];
	t = (int *)argv[1];
	cuda_meminfo(&available, &total);
	*a = (int) (available / sizeof(TypeCellML));
	*t = (int) (total / sizeof(TypeCellML));	
	return 1;
}


// iNCell, iNStcCell, iMemFlag_temp
int IDL_get_info_ctn(int argc, void* argv[])
{
	int *pVal;
	pVal = (int *)argv[0];
	cuda_get_info_ctn(pVal);
	return 1;
}


// N_CELL, N_STATE, N_CONST
int IDL_get_info_cell(int argc, void* argv[])
{
	int iCell, *pVal;
	iCell = *(int *)argv[0];
	pVal = (int *)argv[1];
	cuda_get_info_cell(iCell, pVal);
	return 1;
}

// iNCell, iNCoupling, isAllocated
int IDL_get_info_diffusion(int argc, void *argv[])
{
	int *pVal;
	pVal = (int *)argv[0];
	cuda_get_info_diffusion(pVal);
	return 1;
}


int IDL_alloc_ctn(int argc, void *argv[])
{
	cuda_alloc_ctn();
	return 1;
}

int IDL_free_ctn(int argc, void *argv[])
{
	cuda_free_ctn();
	return 1;
}

int IDL_alloc_diffusion(int argc, void *argv[])
{
	int iMaxCoupling;
	iMaxCoupling = *(int *)argv[0];
	cuda_alloc_diffusion(iMaxCoupling);
	return 1;
}

int IDL_free_diffusion(int argc, void *argv[])
{
	cuda_free_diffusion();
	return 1;
}

int IDL_add_StcCell(int argc, void* argv[])
{
	//enum CellType c;
	int  i, iNCell;
	StcCell *pCell;

	i = *(int *)argv[0];
	//c = (CellType) i;
	iNCell = *(int *)argv[1];
	cuda_add_cell(i, iNCell);
	return 1;	
}

int IDL_set_CellLoc(int argc, void *argv[])
{
	int iCell;
	int *pLoc;
	iCell = *(int *)argv[0];
	pLoc = (int *)argv[1];
	cuda_set_CellLoc(iCell, pLoc);
	return 1;
}

int IDL_get_CellLoc(int argc, void *argv[])
{
	int iCell;
	int *pLoc;
	iCell = *(int *)argv[0];
	pLoc = (int *)argv[1];
	cuda_get_CellLoc(iCell, pLoc);
	return 1;
}


int IDL_set_dt(int argc, void *argv[])
{
	TypeCellML dt;
	dt = *(TypeCellML *)argv[0];
	cuda_set_dt(dt);
	return 1;
}


int IDL_copy_state_ToDevice(int argc, void *argv[])
{
	int iCell;
	TypeCellML *pArr;
	iCell = *(int *)argv[0];
	pArr = (TypeCellML *)argv[1];
	cuda_set_Cell_State(iCell, pArr);
	return 1;
}


int IDL_copy_const_ToDevice(int argc, void *argv[])
{
	int iCell;
	TypeCellML *pArr;
	iCell = *(int *)argv[0];
	pArr = (TypeCellML *)argv[1];
	cuda_set_Cell_Const(iCell, pArr);
	return 1;
}


int IDL_copy_state_ToHost(int argc, void *argv[])
{
	int iCell;
	TypeCellML *pArr;
	iCell = *(int *)argv[0];
	pArr = (TypeCellML *)argv[1];
	cuda_get_Cell_State(iCell, pArr);
	return 1;
}


int IDL_copy_const_ToHost(int argc, void *argv[])
{
	int iCell;
	TypeCellML *pArr;
	iCell = *(int *)argv[0];
	pArr = (TypeCellML *)argv[1];
	cuda_get_Cell_Const(iCell, pArr);
	return 1;
}

int IDL_set_CellValue(int argc, void *argv[])
{
	int iCell, iPar;
	int iVarType;
	TypeCellML *pVal;

	iCell = *(int *)argv[0];
	pVal = (TypeCellML *)argv[1];
	iPar = *(int *)argv[2];
	iVarType = *(int *)argv[3];
	cuda_set_CellValue(iCell, pVal, iPar, iVarType);
	return 1;
}


int IDL_getValueSorted(int argc, void *argv[])
{
	TypeCellML *pArr;
	int *iIndCell;
	int iVarType;

	pArr = (TypeCellML *)argv[0];
	iIndCell = (int *)argv[1];
	iVarType = *(int *)argv[2];
	cuda_get_ValueSorted(pArr, iIndCell, iVarType);
	return 1;
}

int IDL_getVm(int argc, void *argv[])
{
	TypeCellML *pArr;
	pArr = (TypeCellML *) argv[0];
	cuda_get_Vm(pArr);
	return 1;
}


int IDL_set_stim(int argc, void *argv[])
{
	TypeCellML *pArr;
	pArr = (TypeCellML *) argv[0];
	cuda_set_stim(pArr);
	return 1;
}


int IDL_set_DiffParm(int argc, void *argv[])
{
	TypeCellML *pCoeff;
	int *pInd;
	pInd = (int *)argv[0];
	pCoeff = (TypeCellML *)argv[1];
	cuda_set_DiffParm(pInd, pCoeff);
	return 1;
}

int IDL_calc_diffusion(int argc, void *argv[])
{
	cuda_calc_Diffusion();
	return 1;
}


int IDL_simulate_SingleStep(int argc, void *argv[])
{
	cuda_simulate_SingleStep();
	return 1;
}


int IDL_simulate_Nsteps(int argc, void *argv[])
{
	int nsteps;
	nsteps = *(int *)argv[0];
	cuda_simulate_Nsteps(nsteps);
	return 1;
}

int IDL_simulate_NstepsNoDiffusion(int argc, void *argv[])
{
	int nsteps;
	nsteps = *(int *)argv[0];
	cuda_simulate_NstepsNoDiffusion(nsteps);
	return 1;
}
