# Supplementary material for: Directed fusion of cardiac spheroids into larger heterocellular microtissues enables investigation of cardiac action potential propagation via cardiac fibroblasts
Source: PLoS One. 2018 May 1;13(5):e0196714. doi: 10.1371/journal.pone.0196714 (PMC5929561; doi:10.1371/journal.pone.0196714)
Supplement: S1 Appendix — Numerical calculations were performed with a custom-developed software using Interactive Data Language (IDL) programing environment (Harris Geospatial Solutions) and CUDA toolkit (Nvidia). The core cellular ionic current routines and electrotonic current flow between cells were written in ansi-C with CUDA for multi-core-GPU calculation. Visualization routines were written in IDL. The compressed file includes ansi-C, CUDA, wrapper routines for IDL, and Readme.txt of instruction for building and using this software package. (ZIP) [file pone.0196714.s009.zip › MultiCellCuda/StcCell_Routines.cu]

#include <stdlib.h>
#include <string.h>
#include <cuda.h>
#include <stdio.h>

#include "StcCell.h"

int cell_alloc_StcCellOnCuda(StcCell *pStc)
{	cudaError_t e;
	int res;
	int iByteSize;
	res = 0;
	if (pStc->isAllocated == 1) cell_free_StcCellOnCuda(pStc);
	// state
	iByteSize = pStc->N_CELL * pStc->N_STATE * sizeof(TypeCellML) ;
	e = cudaMalloc( (void **)&(pStc->d_State), iByteSize);
	if (e == cudaErrorMemoryAllocation) res += -1;
	if (e == cudaSuccess)  pStc->iMemFlagState = 1;

	// rate
	iByteSize = pStc->N_CELL * pStc->N_RATE * sizeof(TypeCellML) ;
	if (iByteSize > 0) {
		e = cudaMalloc( (void **)&(pStc->d_Rate), iByteSize);
		if (e ==cudaErrorMemoryAllocation) res += -2;
		if (e == cudaSuccess) pStc->iMemFlagRate = 1;
	}
	// algebraic
	
	// const
	iByteSize = pStc->N_CELL * pStc->N_CONST * sizeof(TypeCellML) ;
	e = cudaMalloc( (void **)&(pStc->d_Const), iByteSize) ;
	if (e == cudaErrorMemoryAllocation) res += -4;
	if (e == cudaSuccess) pStc->iMemFlagConst = 1;
	// cell location
	iByteSize = pStc->N_CELL * sizeof(int) ;
	e = cudaMalloc( (void **)&(pStc->d_CellLoc), iByteSize);
	if (e == cudaErrorMemoryAllocation) res += -8;
	if (e == cudaSuccess) pStc->iMemFlagCellLoc = 1;
	// temporary memory
	iByteSize = pStc->N_CELL * sizeof(TypeCellML) ;
	e = cudaMalloc( (void **)&(pStc->d_temp), iByteSize);
	if (e == cudaErrorMemoryAllocation) res += -16;
	if (e == cudaSuccess) pStc->iMemFlagTemp = 1;
	
		

	if (res == 0) pStc->isAllocated = 1;
	return res;
}


void cell_free_StcCellOnCuda(StcCell *pStc)
{
	if( pStc->iMemFlagCellLoc == 1) {
		cudaFree(pStc->d_CellLoc);
		pStc->iMemFlagCellLoc = 0;
	}
	if( pStc->iMemFlagState == 1) {
		cudaFree(pStc->d_State);
		pStc->iMemFlagState = 0;
	}
	if( pStc->iMemFlagRate== 1) {
		cudaFree(pStc->d_Rate);
		pStc->iMemFlagRate = 0;
	}
	
	if( pStc->iMemFlagConst == 1) {
		cudaFree(pStc->d_Const);
		pStc->iMemFlagConst = 0;
	}
	if (pStc->iMemFlagTemp == 1) {
		cudaFree(pStc->d_temp);
		pStc->iMemFlagTemp = 0;
	}
}


void cell_copy_VarToCuda(StcCell *pStc, TypeCellML *val, enum CellMLVarType iType)  
{
	void *d_ptr ; // TypeCellML *d_ptr;
	int iByteSize;

	switch (iType) {
		case CellLoc: 
			d_ptr = (void *)pStc->d_CellLoc;
			iByteSize = sizeof(int);
		   	break;
		case State: 
			d_ptr = (void *)pStc->d_State;
			iByteSize = pStc->N_STATE * sizeof(TypeCellML);
			break;
		case Const: 
			d_ptr = (void *)pStc->d_Const;
			iByteSize = pStc->N_CONST * sizeof(TypeCellML);
			break;
	}
	iByteSize = iByteSize * pStc->N_CELL;
	cudaMemcpy(d_ptr, val, iByteSize, cudaMemcpyHostToDevice);
}


void cell_copy_VarFromCuda(StcCell *pStc, TypeCellML *val, enum CellMLVarType iType) 
{	
	void *d_ptr ; // TypeCellML *d_ptr;
	int iByteSize;

	switch (iType) {
		case CellLoc: // no method for flag 
			d_ptr = (void *)pStc->d_CellLoc;
			iByteSize = pStc->N_CELL * sizeof(int) ;
		   	break;
		case State: 
			d_ptr = (void *)pStc->d_State;
			iByteSize = pStc->N_STATE * sizeof(TypeCellML);
			break;
		case Const: 
			d_ptr = (void *)pStc->d_Const;
			iByteSize = pStc->N_CONST * sizeof(TypeCellML);
			break;
	}
	iByteSize = iByteSize * pStc->N_CELL;
	cudaMemcpy(val, d_ptr, iByteSize, cudaMemcpyDeviceToHost);
}


			
// set values 

// setting values
__global__ void kern_set_Value(TypeCellML *d_cell, TypeCellML *d_input, int loc, int nElm, int iTotal) {
	int idx;
	idx = blockIdx.x * blockDim.x + threadIdx.x;
	if (idx < iTotal) {
		d_cell[idx * nElm + loc] = d_input[idx];
	}
}

__global__ void kern_get_Value(TypeCellML *d_cell, TypeCellML *d_temp, int loc, int nElm, int iTotal) {
	int idx;
	idx = blockIdx.x * blockDim.x + threadIdx.x;
	if (idx < iTotal) {
		d_temp[idx] = d_cell[idx * nElm + loc];
	}
}

// warining
// do not use these function for CellLoc
// use cell_copy_ ... function instead
void cell_set_CellValue(StcCell *pStc, TypeCellML *val, int loc, enum CellMLVarType iType) {
	int iBlockDim;
	TypeCellML *d_ptr, *d_temp;
	int iElm;
	d_temp = pStc->d_temp;
	// copy values to temporary memory first and copy again
	cudaMemcpy(pStc->d_temp, val, pStc->N_CELL * sizeof(TypeCellML), cudaMemcpyHostToDevice);
	iBlockDim = (pStc->N_CELL / iCudaBlockSize);
	if ((iBlockDim*iCudaBlockSize) < pStc->N_CELL) iBlockDim ++;
	// copy to d_vtemp and copy to out array
	switch (iType) { 
			
		case Rate: 
			d_ptr = pStc->d_Rate;
			iElm = pStc->N_RATE;
			break;
		case State: 
			d_ptr = pStc->d_State;
			iElm = pStc->N_STATE;
			break;
		case Const: 
			d_ptr = pStc->d_Const;
			iElm = pStc->N_CONST; 
			break;
	}
	if (iType > 0) {
		kern_set_Value <<< iBlockDim, iCudaBlockSize >>> 
			(d_ptr, d_temp, loc, iElm, pStc->N_CELL);
	}
}


void cell_get_CellValue(StcCell *pStc, TypeCellML *val, int loc, enum CellMLVarType iType) {
	int iBlockDim;
	TypeCellML *d_ptr, *d_temp;
	int iElm;
	d_temp = pStc->d_temp;
	iBlockDim = (pStc->N_CELL / iCudaBlockSize);
	if ((iBlockDim*iCudaBlockSize) < pStc->N_CELL) iBlockDim ++;
	// copy to d_vtemp and copy to out array
	switch (iType) { // 0: rate, 1: state, 2: constant
		
		case Rate: 
			d_ptr = pStc->d_Rate;
			iElm = pStc->N_RATE;
			break;
		case State: 
			d_ptr = pStc->d_State;
			iElm = pStc->N_STATE;
			break;
		case Const: 
			d_ptr = pStc->d_Const;
			iElm = pStc->N_CONST; 
			break;
	}
	if (iType > 0) {
		kern_get_Value <<< iBlockDim, iCudaBlockSize >>> 
			(d_ptr, d_temp, loc, iElm, pStc->N_CELL);
	}
	// copy values from temporary memory
	cudaMemcpy(val, pStc->d_temp, pStc->N_CELL * sizeof(TypeCellML), cudaMemcpyDeviceToHost);

}


// setting values loc-specific
__global__ void kern_set_Value_Loc(TypeCellML *d_cell, TypeCellML *d_input, int *d_Loc, int iVarInd, int nElm, int iTotal) {
	int idx;
	int iLocCell;
	idx = blockIdx.x * blockDim.x + threadIdx.x;
	if (idx < iTotal) {
		iLocCell = d_Loc[idx];
		d_cell[idx * nElm + iVarInd] = d_input[iLocCell];
	}
}

__global__ void kern_get_Value_Loc(TypeCellML *d_cell, TypeCellML *d_temp, int *d_Loc, int iVarInd, int nElm, int iTotal) {
	int idx;
	int iLocCell;
	idx = blockIdx.x * blockDim.x + threadIdx.x;
	if (idx < iTotal) {
		iLocCell = d_Loc[idx];
		d_temp[iLocCell] = d_cell[idx * nElm + iVarInd];
	}
}


void cell_get_CellValueSorted(StcCell *pStc, TypeCellML *d_val, int iVarInd, enum CellMLVarType iType) {
	int iBlockDim;
	TypeCellML *d_ptr;
	int iElm;
	iBlockDim = (pStc->N_CELL / iCudaBlockSize);
	if ((iBlockDim*iCudaBlockSize) < pStc->N_CELL) iBlockDim ++;
	// copy to d_vtemp and copy to out array
	switch (iType) { // 0: rate, 1: state, 2: constant

		case State: 
			d_ptr = pStc->d_State;
			iElm = pStc->N_STATE;
			break;
		case Const: 
			d_ptr = pStc->d_Const;
			iElm = pStc->N_CONST; 
			break;
	}
	if (iType > 0) {
		kern_get_Value_Loc <<< iBlockDim, iCudaBlockSize >>> 
			(d_ptr, d_val, pStc->d_CellLoc, iVarInd, iElm, pStc->N_CELL);
	}
	// copy values from temporary memory

}


void cell_set_CellValueSorted(StcCell *pStc, TypeCellML *d_val, int iVarInd, enum CellMLVarType iType) {
	int iBlockDim;
	TypeCellML *d_ptr;
	int iElm;
	iBlockDim = (pStc->N_CELL / iCudaBlockSize);
	if ((iBlockDim*iCudaBlockSize) < pStc->N_CELL) iBlockDim ++;
	// copy to d_vtemp and copy to out array
	switch (iType) { // 0: rate, 1: state, 2: constant

		case State: 
			d_ptr = pStc->d_State;
			iElm = pStc->N_STATE;
			break;
		case Const: 
			d_ptr = pStc->d_Const;
			iElm = pStc->N_CONST; 
			break;
	}
	kern_set_Value_Loc <<< iBlockDim, iCudaBlockSize >>> 
			(d_ptr, d_val, pStc->d_CellLoc, iVarInd, iElm, pStc->N_CELL);
	// copy values from temporary memory
	
}

void cell_get_VmSorted(StcCell *pStcCell, TypeCellML *d_out)
{
	cell_get_CellValueSorted(pStcCell, d_out, pStcCell->LOC_Vm, State);
}

void cell_set_VmDiffSorted(StcCell *pStcCell, TypeCellML *d_in)
{
	cell_set_CellValueSorted(pStcCell, d_in, pStcCell->LOC_DIFF, State);
}
