# Supplementary material for: Directed fusion of cardiac spheroids into larger heterocellular microtissues enables investigation of cardiac action potential propagation via cardiac fibroblasts
Source: PLoS One. 2018 May 1;13(5):e0196714. doi: 10.1371/journal.pone.0196714 (PMC5929561; doi:10.1371/journal.pone.0196714)
Supplement: S1 Appendix — Numerical calculations were performed with a custom-developed software using Interactive Data Language (IDL) programing environment (Harris Geospatial Solutions) and CUDA toolkit (Nvidia). The core cellular ionic current routines and electrotonic current flow between cells were written in ansi-C with CUDA for multi-core-GPU calculation. Visualization routines were written in IDL. The compressed file includes ansi-C, CUDA, wrapper routines for IDL, and Readme.txt of instruction for building and using this software package. (ZIP) [file pone.0196714.s009.zip › MultiCellCuda/StimLogicFunctions.pro]

FUNCTION getStimInfo, aStr
	s = LONARR(5)
	strS = STR_SEP(aStr, 'S')
	strDot = STR_SEP(strS[1], '.')
	s[0] = 1
	s[1] = LONG(strDot[0]) ; Num of Beats
	S[2] = LONG(strDot[1]) ; interval time
	S[3] = LONG(strDot[2]) ; duration of pulse
	s[4] = s[1] * s[2]
	RETURN, s
END


FUNCTION getRandomInfo, aStr
	r = LONARR(5)
	str_r = STR_SEP(aStr, 'R')
	str   = STR_SEP(str_r[1], '.')
	r[0]  = 0
	r[1]  = LONG(str[0]) ;Min
	r[2]  = LONG(str[1]) ;Max
	r[3]  = LONG(str[2]) ;duration
	r[4]  = LONG(str[3]) ;Total Time
	RETURN, r
END


FUNCTION makeStimArr, stimLogic
	timeTotal = LONG(stimLogic[4] + stimLogic[3])
	arrStim = INTARR(timeTotal)
	ind = 0
	FOR J = 0, stimLogic[1] - 1 DO BEGIN
			ind = ind + stimLogic[2]
			arrStim[ind:(ind+stimLogic[3]-1)] = 1
	END
	; arrStim = SHIFT(arrStim, -stimLogic[3])
	RETURN, arrStim[stimLogic[3]:*] ; [0L:timeTotal-1L]
END


FUNCTION makeRandomStimLogic, r
	timeTotal = RANDOMU(seed, r[4]/r[1]) ;make random array
	vector = timeTotal * (r[2] - r[1]) + r[1] ;Maps to min and max values
	tt = vector[0]
	randomarr = vector[0]
	I = 1
	WHILE (tt LE r[4]) DO  BEGIN
	; 1, tt LE r[2] DO BEGIN
		randomarr = [randomarr, vector[I]]
		tt = tt + vector[I]
		i = i + 1
    END
	random_int = LONG(randomarr)
	RETURN, random_int

END


FUNCTION makeRandomArr, random_int, stimLogic
	timeTotal = LONG(TOTAL(random_int))
	aTempArr = INTARR(timeTotal+stimLogic[3])
	numStim = N_ELEMENTS(random_int)
	ind = 0L
	dur = stimLogic[3] - 1
	FOR I=0L, numStim - 1L DO BEGIN
		ind = ind + random_int[I]
		aTempArr[ind:(ind+dur)] = 1
	END
	;print, random_int
	RETURN, aTempArr
END


FUNCTION getOscillationInfo, aStr
	o = LONARR(6)
	str_r = STR_SEP(aStr, 'O')
	str   = STR_SEP(str_r[1], '.')
	o[0] = 2 ; type index
	o[1] = LONG(str[0]) ; number of oscillation
	o[2] = LONG(str[1]) ; center
	o[3] = LONG(str[2]) ; delta
	o[4] = LONG(str[3]) ; duration
	o[5] = o[1] * o[2] * 2 ; total time
	RETURN, o
END


FUNCTION makeOscillationArr, stimLogic
	timeTotal = LONG(TOTAL(stimLogic[5]) + stimLogic[4])
	arrStim = INTARR(timeTotal)
	s1 = stimLogic[2] - stimLogic[3]
	s2 = stimLogic[2] + stimLogic[3]
	dur = stimLogic[4]
	ind = 0L
	FOR J = 0, stimLogic[1] - 1 DO BEGIN
			ind = ind + s1
			arrStim[ind:(ind+dur-1)] = 1
			ind = ind + s2
			arrStim[ind:(ind+dur-1)] = 1
	END
	RETURN, arrStim
END


FUNCTION getHistStimInfo, aStr
	o = LONARR(6)
	str_r = STR_SEP(aStr, 'H')
	str   = STR_SEP(str_r[1], '.')
	o[0] = 3 ; type index
	o[1] = LONG(str[0]) ; Start
	o[2] = LONG(str[1]) ; End
	o[3] = LONG(str[2]) ; step
	o[4] = LONG(str[3]) ; duration
	;o[5] = o[1] * o[2] * 2 ; total time
	RETURN, o
END


FUNCTION makeHistStimArr, stimLogic
	num = FIX((stimLogic[2] - stimLogic[1]) / stimLogic[3])
	indstim = INDGEN(ABS(num)+1) *  stimLogic[3] * ABS(num) / num + stimLogic[1]
	timeTotal = LONG(TOTAL(indstim) + stimLogic[4])
	arrStim = INTARR(timeTotal)
	dur = stimLogic[4]
	ind = 0L
	FOR J = 0, N_ELEMENTS(indstim)-1 DO BEGIN
			ind = ind + indstim[J]
			arrStim[ind:(ind+dur-1)] = 1
	END
	RETURN, arrStim
END
