# Supplementary material for: Directed fusion of cardiac spheroids into larger heterocellular microtissues enables investigation of cardiac action potential propagation via cardiac fibroblasts
Source: PLoS One. 2018 May 1;13(5):e0196714. doi: 10.1371/journal.pone.0196714 (PMC5929561; doi:10.1371/journal.pone.0196714)
Supplement: S2 Appendix — After 3 days in 3D culture as individual spheroids, CM, CM:CF (at 9:1 and 1:1 ratios), and CF microtissues were replated in pairs and allowed to fuse. Representative phase contrast images were acquired over 19 hrs post assembly of homotypic (X-X) pairs, in which X are either CM, CM:CF(9:1), CM:CF(1:1), or CF spheroids, and of heterotypic (X-Y) pairs comprised of a CM and a CF spheroid. For each of the indicated spheroid pairs, intersphere angle and long axis length were measured, and normalized pair length was calculated (relative to length 1 hr after replating). The three parameters are shown in separate worksheets. Graphic representations of these results are shown in Fig 5. (XLSX) [file pone.0196714.s010.xlsx]

## Sheet: Angle  (Fig 5 A&B)
Intersphere Angle Measurements
CM - CM Spheroid Pairs
1 hr	74.78	79.81	145.05	117.48	136.205	83.455	90.885	99.52	59.305	56.81	66.78	135.295	65.05	79.33	75.62	67.68	67.31	52.36	66	63.41	61.335	81.3	66.005	87.45	136.955	106.815	88.255	103.345	138.745	90.25	91.56	82.46	59.04	41.715	89.645	73.615	81.625	98	80.13	74.675	87.305	117.365	87.78	113.23	98.785	91.355	146.885	126.71	86.51
3 hrs	76.35	56.82	147.995	125.11	141.195	81.215	87.445	108.915	61.865	62.18	66.67	140.92	61.315	105.11	84.525	81.36	78.275	51.37	77.755	55.38	64.21	77.53	68.07	91.25	129.745	101.53	76.58	82.12	134.795	87.66	99.905	82.105	84.43	44.07	91.485	69.41	64.485	81.025	70.75	75.855	80.96	126.795	97.44	111.97	106.035	72.745	149.875	128.62	86.9
5 hrs	79.5	61.615	158.825	129.54	149.365	92.385	91.02	101.165	65.2	74.955	62.675	146.31	68.905	101.84	84.37	83.145	62.475	53.075	67.815	59.915	49.4	86.08	64.415	93.655	140.465	97.23	76.67	87.545	125.215	80.605	89.895	78.51	73.04	56.01	85.95	103.23	77.225	99.405	60.585	95.935	94.075	116.625	98.58	106.145	109.645	82.36	153.255	139.07	92.185
7 hrs	74.99	63.965	155.35	134.38	146.64	91.495	87.945	109.295	68.865	76.13	64.52	143.94	78.805	118.93	103.035	78.975	62.66	52.845	79.53	70.165	52.465	95.33	81.525	108.395	132.36	109.17	86.975	104.63	117.55	87.13	99.905	63.05	75.685	51.36	74.045	89.81	76.88	94.43	80.535	73.49	97.3	102.425	94.45	102.575	102.51	102.725	156.34	136.145	99.575
9 hrs	83.5	75.83	154.4	134.35	143.365	109.13	100.735	80.61	77.3	80.71	67.62	147.18	80.82	102.875	111.615	88.89	71.905	47.845	77.69	69.8	67.515	87.37	78.06	113.015	143.515	106.6	94.145	93.815	122.96	76.79	82.655	70.08	70.805	38.04	105.11	81.35	65.505	100.085	84.8	97.115	76.03	96.72	95.89	101.02	118.545	116.03	161.06	143.01	97.495
11 hrs	85.02	65.24	156.315	131.715	136.31	100.73	90.245	91.05	76.22	93.075	65.005	145.245	75.78	112.38	108.815	92.705	66.68	33.88	76.86	70.625	78.94	104.295	108.595	125.405	146.195	108.835	90.025	97.22	110.91	74.245	91.605	50.08	70.39	45.985	95.96	86.125	75.345	102.25	84.885	86.005	88.775	114.575	101.745	98.115	121.005	113.45	166.415	144.77	104.185
13 hrs	91.555	60.665	154.505	137.82	143.455	107.295	91.955	90.085	71.78	73.17	59.965	147.305	75.735	107.345	120.94	103.455	83.155	36.95	82.655	62.285	72.165	103.45	91.395	118.49	144.065	114.755	106.68	114.9	132.515	84.585	104.815	59.3	80.155	42.095	101.08	102.46	72.835	107.365	75.18	95.82	90.125	111.07	97.855	86.965	118.08	106.975	164.825	144.335	110.8
15 hrs	83.26	73.495	155.41	138.815	138.01	116.03	70.025	88.5	72.585	75.37	60.795	148.275	84.025	102.855	118.515	97.715	107.25	41.63	64.825	73.03	74.53	110.2	84.115	117.195	138.055	123.15	113.61	125.775	133.42	72.335	104.745	82.94	71.95	66.27	103.78	94.22	77.015	115.595	77.585	93.65	94.935	117.19	97.35	86.005	123.035	112.43	172.745	140.46	123.74
17 hrs	83.79	85.65	154.955	128.75	130.04	112.48	75.915	88.15	90.32	81.365	43.745	140.81	92.95	118.885	118.19	92.865	94.97	46.76	64.295	67.225	73.875	108.35	97.195	126.415	146.45	124.725	106.63	127.66	125.405	76.315	115.185	72.09	73.665	62.24	106.62	84.895	84.245	106.425	75.515	99.35	110	117.825	95.34	90.735	132.185	112.43	164.57	147.01	129.845
19 hrs	85.6	104.415	165.995	142.59	135.35	113.89	68.745	96.215	80.575	87.58	67.085	147.74	81.575	122.02	120.585	105.82	105.395	47.97	63.58	62.88	78.295	104.88	114.56	135.665	139.195	139.115	105.805	132.335	118.305	87.53	97.895	84.9	69.47	63.8	108.055	104.745	84.255	106.475	101.78	106.87	104.31	130.11	91.55	99.265	117.825	110.075	165.11	146.295	119.08
CM:CF (9:1) - CM:CF (9:1) Spheroid Pairs
1 hr	79.535	88.06	97.395	106.32	97.29	84.745	81.265	123.275	72.205	85.415	94.105	92.19	105.89	90.035	81.115	88.515	73.085	78.285	65.745	96.355	94.26
3 hrs	98.085	104.895	96.25	100.17	115.5	89.025	99.23	102.12	86.025	85.095	105.74	92.49	111.74	104.185	93.43	102.425	75.98	80.505	85.53	103.235	96.025
5 hrs	101.78	126.465	99.225	97.825	110.775	96.985	90.475	99.635	102.6	107.93	106.03	116.275	111.915	112.33	105.045	121.965	96.005	94.445	91.24	114.985	104.925
7 hrs	107.47	137.985	188.99	115.71	98.255	99.09	106.625	92.6	113.88	108.14	109.875	132.29	119.285	109.37	124.235	131.185	107.245	100.78	94.495	125.08	121.68
9 hrs	118.77	139.375	129.75	128.64	107.095	112.465	124.825	112.235	113.965	116.175	122.32	132.175	131.375	114.89	126.735	140.795	124.385	103.13	115.555	137.345	118.37
11 hrs	129.53	142.975	135.95	152.465	113.25	122.32	136.42	114.89	134.27	121.51	129.655	145.115	131.82	128.465	136.28	144.595	131.65	118.585	124.31	138.055	113.515
13 hrs	132.22	150.905	139.345	151.75	130.61	134.935	136.53	129.775	136.89	126.77	138.885	153.495	137.925	119.375	140.68	159.09	139.915	122.52	136.415	156.4	134.245
15 hrs	125.615	159.815	137.105	157.785	134.79	135.38	139.55	143.59	150.99	149.655	137.66	149.95	146.67	150.18	144.88	155.72	144.12	134.935	137.62	155.005	151.69
17 hrs	144.645	155.335	149.045	165.305	155.91	145.355	155.01	141.685	158.615	139.295	160.525	147.055	141.64	144.845	152.59	164.965	148.045	149.085	148.115	157.195	149.29
19 hrs	155.645	176.145	153.23	167.63	151.125	150.875	154.19	147.77	164.475	154.03	146.485	146.95	144.305	165.845	146.53	152.555	154.475	149.65	164.69	161.97	165.905
CM:CF (1:1) - CM:CF (1:1) Spheroid Pairs
1 hr	132.065	108.01	109.69	119.3	143.845	120.55	102.995	122.745	125.855	116.145	129.735	124.665	109.01	45.48	136.135	64.76	99.56	136.05	115.57	121.96	113.96	118.22	109.39	118.21	78.425	135.275
3 hrs	123.455	141.125	106.05	108.48	126.045	101.405	105.825	129.76	123.125	126.04	118.665	115.58	93.315	61.88	126.965	102.51	109.88	124.93	126.105	135.895	143.8	126.6	104.765	105.68	112.055	144.87
5 hrs	118.74	141.31	109.075	136.765	128.715	111.53	102.93	157.98	121.91	127.55	120.385	107.75	100.45	84.325	142.725	129.765	138.43	149.665	140.54	154.935	145.445	140.225	103.265	133.76	105.955	145.99
7 hrs	147.265	155.125	129.46	147.06	139.35	142.56	129.345	173.545	138.875	140.355	119.065	127.1	97.67	82.105	143.8	159.035	145.61	151.57	156.35	163.745	159.225	152.56	142.32	155.41	119.99	147.435
9 hrs	146.965	161.155	146.64	160.475	155.98	149.185	132.68	174.11	145.405	166.175	143.94	145.26	120.26	94.745	177.195	171.73	172.125	150.72	156.45	180	169.63	174.28	157.02	178.26	128.85	153.88
11 hrs	155.315	156.195	173.575	170.08	170.445	173.7	148.635	180	153.095	176.125	154.84	154.47	113.2	86.665	180	180	180	180	173.16	180	180	180	177.885	180	167.915	177.735
13 hrs	170.31	180	180	180	180	180	177.425	180	178.56	176.545	160.33	180	116.055	102.305	180	180	180	180	180	180	180	180	180	180	180	180
15 hrs	180	180	180	180	180	180	180	180	170.69	180	179.87	180	124.68	109.755	180	180	180	180	180	180	180	180	180	180	180	180
17 hrs	180	180	180	180	180	180	180	180	180	180	180	180	119.075	114.26	180	180	180	180	180	180	180	180	180	180	180	180
19 hrs	180	180	180	175.595	180	180	180	180	179.945	180	180	180	128.49	107.545	180	180	180	180	180	180	180	180	180	180	180	180
CF - CF Spheroid Pairs
1 hr	86.63	102.8	75.37	74.585	90.7	73.675	118.57	83.585	97.62	96.155	85.225	95.16	89.255	69.755	73.215	78.99	104.525	97.545	94.59	94.095	103.9	108.83	83.22	97.99	133.595	136.355	133.125	98.195	139.705	124.185	144.745
3 hrs	86.35	116.225	102.655	108.585	72.91	78.795	113.025	81.05	90.33	96.41	94.24	97.755	69.515	79.385	76.515	98.59	102.505	95.34	105.095	89.705	104.015	99.625	82.26	118.55	134.17	123.935	149.03	131.775	114.65	136.84	129.51
5 hrs	99.195	111.455	85.225	99.475	109.88	123.72	130.97	91.43	118.74	96.4	114.205	109.855	90.86	85.37	76.68	100.145	114.555	97.585	72.7	102.265	123.28	80.665	104.795	127.91	157.15	140.495	146.26	136.87	158.535	150.015	115.265
7 hrs	76.1	135.095	81.21	103.785	101.67	177.63	108.36	111.46	124.985	111.82	116.11	145.1	87.605	97.545	110.07	81.08	114.83	113.135	113.18	119.96	130.535	84.595	116.915	120.375	154.45	123.625	148.91	159.515	164.47	180	140.02
9 hrs	84.37	130.12	98.77	126.45	130.44	180	114.59	125.185	121.495	85.47	138.875	175.835	109.835	121.38	113.81	78.69	109.865	104.12	98.41	126.22	105.265	128.055	118.975	118.305	160.565	111.85	169.055	180	180	180	157.23
11 hrs	119.755	164.76	100.015	119.07	107.15	180	118.525	139.255	114.265	104.65	141.795	150.375	108.875	138.68	110.54	96.715	145.115	92.06	93.635	97.265	115.24	177.345	125.975	127.81	154.45	120.015	158.94	180	180	180	171.555
13 hrs	117.925	160.89	106.135	124.285	95.68	180	112.875	144.02	108.3	96.5	129.455	155.305	109.525	134.755	101.025	94.14	152.025	110.985	101.085	162.015	149.245	176.44	126.325	147.795	147.395	108.42	168.55	180	180	180	180
15 hrs	134.52	163.84	85.255	119.525	130.74	180	99.32	146	128.105	115.62	167.535	157.42	123.275	120.935	98.26	95.395	166.33	98.395	83.905	96.255	159.275	180	157.73	139.02	139.725	124.775	173.395	180	180	180	180
17 hrs	133.675	180	107.42	105.835	103.79	180	136.135	168.265	141.245	103.66	176.17	173.755	134.425	129.32	115.18	57.95	161.44	130.09	79.41	93.17	90.135	180	161.655	145.535	145.62	104.31	180	180	180	180	180
19 hrs	133.06	180	94.975	118.045	91.33	180	126.16	166.06	128.845	97.03	180	180	81.96	143.07	61.19	85.13	180	152.995	133.315	78.735	143.66	180	137.86	141.365	148.385	109.195	180	180	180	180	180
CM - CF Spheroid Pairs
1 hr	147.19	66.65	109.635	126.75	104.165	115.67	82.35	93.395	82.945	87.635	121.115	131.08	103.225	79.71	82.83	90.14	101.645	78.835	75.585	113.945	106.63	93.125	111.705	95.61	122.58	108.905	110.25	160.805	100.71	104.635	94.165	143.39	125.995	133.255	125.175	118.34	137.275
3 hrs	174.175	103.4	113.87	87.12	113.565	91.64	80.745	94.09	89.52	90.435	120.04	116.43	104.42	69.235	83.77	76.04	109.85	78.795	80.49	132.955	121.005	122.655	117.29	97.95	125.575	149.905	111.42	168.38	171.43	121.95	129.495	133.215	142.685	138.25	148.99	150.755	156.715
5 hrs	166.35	110.75	101.26	96.205	118.285	83.24	96.945	116.155	111.89	80.265	137.585	108.105	117.505	77.28	92.965	97.185	107.22	76.02	129.395	128.265	114.045	115.52	111.64	106.845	128.99	143.075	86.49	180	134.61	158.185	141.69	136.465	135.415	136	161.45	157.065	154.57
7 hrs	180	116.885	140.43	99.17	152.92	120.365	94.445	150.025	103.54	107.505	147.415	78.155	143.115	102.915	112.05	100.015	114.525	84.535	111.035	119.3	134.98	160.785	130.485	120.125	122.925	143.625	91.91	180	134.16	168.875	144.895	153.55	132.51	153.84	180	180	152.165
9 hrs	180	111.745	127.965	124.525	157.155	147.045	84.575	162.91	134.505	122.985	177.015	109.54	154.95	92.81	105.935	124.86	142.295	69.855	156.675	114.385	148.775	169.46	116.25	132.245	158.855	177.515	108.855	180	153.645	176.7	164.45	150.325	145.06	149.965	180	180	157.215
11 hrs	180	117.34	130.165	145.485	136.845	148.43	98.335	173.6	108.235	132.16	180	107.95	179.495	101.985	97.89	123.98	145.575	79.29	180	126.475	129.72	177.105	137.185	118.605	168.805	156.92	115.83	180	171.45	180	167.935	159.14	131.025	153.485	180	180	178.585
13 hrs	180	106	127.695	158.41	166.45	162.6	90.055	180	150.01	118.65	180	113.035	180	126.99	107.885	130.82	161.495	97.59	180	142.22	145.015	180	139.15	128.285	180	153.38	137.82	180	138.91	180	180	171.255	159.425	180	180	180	180
15 hrs	180	135.815	144.73	179.7	180	180	98.29	180	176.045	127.005	180	105.295	180	148.405	110.41	125.705	166.83	73.52	180	164.655	133.02	180	180	113.73	180	147.145	128.91	180	123.87	180	180	180	180	180	180	180	180
17 hrs	180	137.275	158.085	180	180	180	101.51	180	180	146.755	180	111.235	180	148.89	124.43	151.955	180	74.605	180	172.725	138.13	180	180	106.18	180	180	140.72	180	179.13	180	180	180	180	180	180	180	180
19 hrs	180	168.38	169.38	180	180	180	105.03	180	180	162.965	180	113.725	180	148.435	134.32	155.17	180	103	180	180	173.46	180	180	128.27	180	180	156.71	180	180	180	180	180	180	180	180	180	180
[truncated: 2 more columns]

## Sheet: Length (Fig 5 D&E)
Spheroid Pair Length Measurements
CM - CM Spheroid Pairs
1 hr	642.98	701.09	606.91	543.94	575.7	551.62	713.4	623.52	597.65	612.81	551.36	688.43	645.54	645.25	596.64	631.21	601.75	677.84	668.14	576.46	540.95	660.66	591.8	528.97	656.23	549.66	701.84	490.14	612.31	661.09	632.78	570.4	589.86	619.38	706.5	645.29	646.51	524.64	581.51	618.29	623.24	628.61	468.88	652.04	551.39	537.04	558.33	658.12	698.62
3 hrs	642.41	695.71	609.24	547.71	555.23	534.61	716.56	620.66	579.76	597.96	545.74	700.46	651.38	595.41	580.5	621.96	569.36	688.18	662.76	550.87	539.43	653	587.04	511.14	643.31	532.38	706.12	521.35	640.78	654.73	594.06	627.15	549.3	616.09	660.74	617.88	640.11	540.75	600.7	595.52	618.29	614.76	470.38	649.31	548.14	536.16	560.57	658.53	692.45
5 hrs	628.06	682.4	606.91	532.09	544.36	530.26	700.38	614	572.65	575.44	518.22	663.33	642.47	587	580.24	626.78	576.24	653.03	638.96	556.32	522.68	642.45	579.21	485.19	596.31	536.62	662.48	480.61	582.77	660.51	641.7	583.77	569.27	632.7	660.74	598.76	641.97	530.89	599.77	576.34	579.85	592.95	443.75	660.28	534.08	528.09	546	652.08	708.99
7 hrs	621.19	671.43	608.91	526.28	541.45	533.49	694.59	606.92	568.95	574.2	523.62	663.33	669.8	561.79	573.37	620.86	572.31	633.58	650.01	534.23	513.04	643.37	574.5	493.85	639.16	515.14	683.78	489.05	610.12	662.16	585.82	576.33	532.97	633.17	657.94	606.57	620	529.89	593.18	587.36	606.84	579.85	437.28	656.99	533.24	523.85	536.15	663.06	695.37
9 hrs	617.2	661.85	634.53	508.43	518.01	516.8	696.6	596.5	553.56	576.08	535.96	661.03	639.31	575.02	548.34	611.4	563.45	601.99	609.17	535.82	520.57	635.45	558.06	483.99	604.43	501.34	656.09	488.95	600.69	631.32	594.06	581.33	531.15	654.26	696.58	568.61	599.93	482.83	598.27	596.18	616.09	576.92	487.11	656.49	522.96	510.97	542.74	642.56	694.51
11 hrs	607.87	660.15	584.64	526.94	524.16	538.21	692.56	589.59	541.25	582.1	515.47	655.49	616.31	576.02	543.19	606.94	521.32	596.32	574.85	542.54	519.5	633.03	581.24	449.73	580.87	506.37	633.63	463.38	572.91	631.93	606.47	604.05	539.58	578.07	674.13	565.91	626.72	504.81	584.61	586.25	596.18	561.4	468.88	641.73	513.95	502.73	534.8	626.53	668.15
13 hrs	620.98	645.37	577.01	502.7	513.32	517.88	682.09	598.13	531.45	574.75	517.3	632.08	630.32	581.19	516.57	616.63	517.79	601.46	600.69	525.77	521.25	651.25	552.87	458.94	610.07	491.29	639.94	469.53	606.25	643.3	584.04	586.84	538.74	600.13	680.92	544.95	575.25	511.43	588.12	604.59	606.12	577.21	447.35	643.26	503.2	478.72	531.02	619.39	678.61
15 hrs	593	648.59	579.73	507.25	518.87	515.53	677.34	589.35	520.25	580.34	492.43	643.43	620.57	595.56	531.53	605.35	521.53	592.2	573.16	525.62	518.95	641.55	559.7	450.37	594.84	479.6	637	445.12	555.61	661.09	572.89	559.57	542.66	621.73	685.3	552.67	628.61	535.31	583.52	609.46	629.3	563.05	469.37	638.21	498.04	502.25	520.95	617.81	675.16
17 hrs	622.02	638.26	578.98	496.56	509.24	514.94	674.95	577.38	530.9	558.11	480.33	636.91	603.72	592.32	519.9	602.5	492.21	553.96	557.43	516.59	519.3	648.77	548.33	474.13	549.73	458.69	609.29	465.77	575.51	681.35	575.66	565.94	558.04	602.23	663.05	553.73	564.36	513.54	590.34	587	607.21	549.85	465.13	638.74	479.22	501.32	512.59	599.76	645.13
19 hrs	603.27	644.46	580.13	490.62	509.76	506.36	661.77	579.09	517.73	546.81	449.35	616.23	618.88	595.71	516.54	625.51	490.84	567.22	559.85	528.19	520	652.57	554.08	449.44	565.24	465.8	616.8	465.21	508.94	652.3	569.49	574.77	521.52	602.31	638.65	570.68	558	482.22	584.61	602.14	622.56	539.88	478.03	636.76	470.12	483.34	511.31	600.79	674.4
CM:CF (9:1) - CM:CF (9:1) Spheroid Pairs
1 hr	526.04	508.74	514.84	452.38	444.85	437.13	490.2	511.62	455.3	574.68	443.56	463.31	428.98	479.92	460.91	482.58	425.12	487.79	522.9	500.28	453.68
3 hrs	507.59	505.55	511.98	448.12	435.91	430.65	478.73	501.09	429.12	564.33	442.1	444.07	422.81	456.11	446.26	462.51	422.79	504.27	508.18	498.19	448.8
5 hrs	502.41	481.46	501.61	442.75	420.47	424.3	463.11	486.95	423.98	553.38	455.01	447.72	421.91	456.83	445.91	453.37	409.19	495.22	504.6	478.91	437.22
7 hrs	486.59	476.88	490.89	429.07	415.14	408.5	444.38	477.94	397.44	552.41	440.4	477.81	413.57	444.42	425.12	444.06	382.1	480.29	498.08	473.01	417.97
9 hrs	462.56	467.11	482.58	423.41	413.27	397.94	432.06	465.07	393.28	547.11	439.44	473.19	388.11	426.01	414.88	427.71	376.54	481.4	470.88	481.77	401.77
11 hrs	448.93	450.77	470.18	411.15	412.49	390.05	418.37	446.92	381.72	524.89	416.81	465.29	384.06	407.71	401.32	423.42	367.54	470.28	468.7	458.52	388.3
13 hrs	440.71	442.38	465.48	401.96	398.03	377.5	405.03	439.95	369.79	505.08	401.78	455.61	379.95	399.75	396.22	412.79	361.79	437.8	466.93	466.93	384.97
15 hrs	436.4	417.99	460.95	391.53	393.99	378.14	385.73	428.56	359.65	497.48	403.82	434.35	362.41	386.8	378.25	396.79	347.11	429.15	447.91	454.13	370.53
17 hrs	432.12	407.66	451.86	378.44	387.01	370.5	387.01	417.85	361.72	492.1	385.21	418.24	356.54	370.57	364.95	383.5	341.04	414.81	439.33	428.82	359.23
19 hrs	425.44	414.81	438.69	362.05	382.4	366.73	375.33	416.22	354.34	477.97	380.73	409.22	348.44	375.28	363.44	389.84	330.96	409.88	432.99	413.62	346.38
CM:CF (1:1) - CM:CF (1:1) Spheroid Pairs
1 hr	449.4	417.64	427.52	391.02	399.86	471.68	376.27	445.96	455.18	439.38	400.5	420.36	452.86	418.97	342.48	411.23	386.64	435.1	427.76	455.67	435.7	403.75	481.48	491.79	493.36	522.71
3 hrs	452.26	426.77	433.97	383.62	407.09	489.44	401.88	434.37	458.69	435.61	386.06	426.23	437.35	429.04	335.24	404.54	377.69	431.77	395.8	450.79	405.11	409.52	456.26	482.85	473.67	497.67
5 hrs	401.54	412.04	446.47	377.14	413.89	463.44	399.89	397.79	463.94	391.7	394.16	423.02	433.11	424.86	337.97	398.34	370.77	422.26	365.28	423.68	376.51	389.85	449.51	475.61	486.32	490.75
7 hrs	414.6	394.48	411.76	338.59	392.41	363.41	441.87	404.2	430.39	417.42	374.53	409.88	411.17	421.25	316.87	380.27	380.05	376.38	375.55	388.02	382.54	376.21	430.49	449.05	469.99	485.04
9 hrs	391.84	384.52	410.3	339.63	374.59	421.27	349.6	394.11	409.82	390.22	374.88	373.87	401.4	396.96	299.4	359.06	348.6	381.02	390.64	380	357.97	350.92	406.04	448.95	450.69	485.21
11 hrs	374.33	374.58	369.92	326.08	345.05	413.64	335.97	389.51	389.46	382.52	361.52	380.81	374.59	391.94	276.15	359.01	341.23	396.33	368.93	370.76	339.52	357.94	396.04	413.27	439.57	461.47
13 hrs	349.47	354.85	370.7	304.98	339.71	381.36	315.82	381.11	386.2	357.14	339.39	360.41	365.28	369.24	270.38	330.82	320.84	373.56	343.14	363.51	339.33	331.57	384.36	408.76	403.1	450.72
15 hrs	364.99	352.03	347.19	303.79	343.29	395.97	307.16	356.55	376.72	334.67	310.49	339.65	384.05	356	263.83	302.31	298.16	366.1	355.55	346.36	336.98	307.63	366.38	399.02	384.36	461.37
17 hrs	327.2	326.15	311.21	289.97	332.96	384.75	312.75	386.28	376.21	319.53	306.67	321.85	379.86	359.03	279.11	305.94	287.21	342.61	345.59	326.65	299.31	307.49	358.53	396.58	390.25	422.57
19 hrs	336.14	319.74	305.72	283.59	342.09	377.06	306.39	377.06	363.53	331.58	308.02	312.41	347.35	359.26	283.12	309.08	291.31	347.27	342.84	335.62	305.95	311.35	353.1	385.23	395.07	420.53
CF - CF Spheroid Pairs
1 hr	460.14	539.28	533.35	538.73	491.12	427.26	504.22	593.51	660.78	522.98	515.92	554.12	569.04	516.51	618.78	661.95	470.99	474.46	484.16	447.56	457.89	474.96	384.91	493.72	422.14	405.19	411.85	387.19	434.11	399.48	325.29
3 hrs	450.2	499.15	520.48	527.97	480.22	422.42	514.22	560.61	680.34	500.56	511.81	506.33	571.58	498.71	574.85	616.55	474.13	468.67	453.43	492.39	433.87	485.95	379.35	457.65	426.76	441.87	384.59	406.67	438.91	405.83	347.35
5 hrs	455.57	511.74	493.9	501.58	483.29	366.43	493.2	548.95	678	508.44	505.98	472.04	548.33	492.1	597.05	599.2	440.98	443.61	469.95	500.31	419.33	473.49	397.74	406.59	417.62	410.97	422.24	410.11	417.57	403.09	303.39
7 hrs	440.14	464.97	533.05	489.17	471.63	351.03	495.24	539.07	649.29	492.19	499.66	459.95	542.5	465.22	581.62	573.82	431.27	465.44	461.53	449.7	401.93	467.42	399.49	478.88	396.42	397.18	398.6	371.5	437.31	395.01	313.38
9 hrs	443.42	446.57	526.99	485.52	474.48	366.78	465.37	549.27	632.93	486.45	471.62	469.42	532.58	445.42	558.97	574.59	414.16	446.27	453.93	433.87	400.87	459.94	402.4	439.1	406.25	405.23	393.06	357.32	433.74	404.94	311.15
11 hrs	452.05	436.93	514.79	466.18	465.63	348.26	472.35	521.96	631.09	491.5	456.77	463.25	532.81	407.04	572.18	591.57	387.83	433.59	452.22	431.47	368.49	417.05	376.93	396.5	392.04	366.49	384.4	370.94	410.39	403.41	322.8
13 hrs	418.74	410.53	509.04	477.54	477.04	352.1	462.4	512.72	606.63	490.49	413.3	477.57	528.21	395.78	553.94	598.03	373.6	433.65	451.53	394.51	365.07	411.23	378.2	445.97	386.09	400.99	352.44	358.82	402.61	376.86	304.02
15 hrs	431.79	385.78	497.08	475.27	451.24	339.42	452.82	495.2	589.29	479.72	419.1	410.05	502.28	373.41	545.68	586	388.52	415.67	450.31	401.28	337.71	420.03	372.54	401.74	355.95	365.45	363.42	370.94	403.43	372.09	303.39
17 hrs	393.48	370.04	490.65	470.23	443.39	331.13	441.96	459.36	575.48	454.67	387.65	379.27	490.47	357.7	536.81	548.71	388.48	404.81	454.31	419.05	333	424.33	378.34	372.11	348.44	349.09	351.1	381.71	385.85	374.45	278.18
19 hrs	374.03	372.55	480.7	435.15	441.68	289.52	453.73	436.59	545.96	450.01	380.95	376.87	501.74	356.53	556.79	537.26	326.18	423.77	419.71	430.26	320.34	463.1	318.63	369.29	374.44	356.15	360.1	381.71	396.63	347.77	258.64
CM - CF Spheroid Pairs
1 hr	499.48	661.77	679.18	598.69	509.64	490.31	564.8	712.64	570.42	679.56	532.24	572.11	443.25	528.48	558.88	561.57	644.36	529.28	536.67	546.96	608.54	539.97	570.05	555.42	500.35	409.57	589.86	484.64	526.49	507.48	527.58	590.16	551.5	470.76	400.27	451.75	492.54
3 hrs	462.78	628.13	675.57	589.81	490.58	479.02	561.52	628.23	532.96	680.33	469.2	551.2	417.9	517.58	534.43	558.35	615.66	518.21	473.26	507.77	594.99	527.35	524.76	563.17	493.93	419.34	608.05	465.4	521.93	540.85	453.71	525.55	539.47	468.48	397.13	417.22	507.94
5 hrs	444.86	600.95	651.49	575.91	474.47	474.81	567.58	589.01	539.34	662.09	446.61	565.66	399.97	504.51	521.88	555.54	608.36	502.63	476.89	462.75	594.9	506.72	538.46	555.09	502.63	441.51	688.83	461.24	483.35	457.68	469.56	550.22	574.94	479.53	360.84	386.35	461.13
7 hrs	413.71	590.32	621.49	512.01	416.22	457.74	538.96	555.08	499.48	634.1	409.29	544.3	383.44	494.67	497.68	551.84	586.12	494.89	475.64	495.82	566.73	481.56	506.98	545.29	424.6	396.71	585.33	410.91	459.31	449.64	461.72	526.98	540.07	436.11	374.7	355.49	431.59
9 hrs	403.92	565.46	607.39	469.52	375.84	422.98	535.89	500.03	478.34	610.43	388.93	513.96	335.26	457.9	511.24	506.09	557.1	503.71	418.06	449.23	568.83	457.89	486.21	533.53	438.63	441.52	581.03	394.89	433.1	440.41	461.72	504.48	492	437.01	305.42	356.56	402.29
11 hrs	364.87	564.99	567.41	431.48	343.14	402.99	533.42	478.79	466.22	584.96	390.23	530.51	329.77	451.59	506.82	493.96	512.19	507.29	429.83	448.11	524.46	449.62	443.98	533.58	400.09	392.84	573.53	378.69	447.23	427.72	440.41	495.7	472.81	394.89	263.86	314.49	432.03
13 hrs	368.59	528.02	539.08	396.92	298.29	366.04	530.96	448.85	414.83	572.27	370.11	538.16	302.05	441.22	459.98	463.54	467.55	505.9	426.31	420.4	524.32	427.68	405.21	550.12	400.09	382.67	588.76	392.65	463.1	411.31	413.85	478.83	487.29	382.71	277.71	330.86	403.23
15 hrs	349.15	478.83	525.03	393.67	295.72	326.71	502.33	434.75	412.6	530.58	357.29	500.2	283.96	443.6	488.73	461.23	437.41	500.31	411.48	384.8	504.99	361.96	395.95	490.32	442.37	344.56	579.49	385.48	436.24	381.07	409.41	468.98	462.33	356.96	278.75	335.78	369.4
17 hrs	334.1	465.41	485.8	346.77	307.1	323	514.11	417.23	391.95	505.31	377.75	496.42	277.19	405.34	446.84	428.92	420.07	485.25	377.75	367.62	493.81	343.84	383.75	490.32	425.44	313.89	511.55	403.26	406.73	360.05	327.2	468.98	411.16	393.13	323.84	307.98	344.59
19 hrs	316.12	443.71	474.75	324.92	300.22	355.03	501.54	387.76	368.96	482	353.13	479.47	292.7	427.1	418.52	394.98	404.87	488.92	411.19	360.97	484.97	356.77	407.11	513.15	430.17	307.98	519.96	344.59	393.23	346.3	333.78	442.55	408.6	399.35	316.4	305.51	344.59
[truncated: 3 more columns]

## Sheet: Normalized Length (Fig 5G&H)
Spheroid Pair Normalized Length (calculated)
CM - CM Spheroid Pairs
1 hr	1	1	1	1	1	1	1	1	1	1	1	1	1	1	1	1	1	1	1	1	1	1	1	1	1	1	1	1	1	1	1	1	1	1	1	1	1	1	1	1	1	1	1	1	1	1	1	1	1
3 hrs	0.999114	0.992326	1.00384	1.00693	0.964443	0.969164	1.00443	0.995413	0.970066	0.975767	0.989807	1.01747	1.00905	0.922759	0.972949	0.985346	0.946174	1.01525	0.991948	0.955608	0.99719	0.988406	0.991957	0.966293	0.980312	0.968562	1.0061	1.06368	1.0465	0.99038	0.93881	1.09949	0.931238	0.994688	0.93523	0.957523	0.990101	1.03071	1.033	0.963173	0.992058	0.977967	1.0032	0.995813	0.994106	0.998361	1.00401	1.00062	0.991168
5 hrs	0.976796	0.973342	1	0.978215	0.945562	0.961278	0.981749	0.984732	0.958169	0.939019	0.939894	0.96354	0.995244	0.909725	0.972513	0.992982	0.957607	0.963398	0.956327	0.965063	0.966226	0.972437	0.978726	0.917235	0.908691	0.976276	0.943919	0.980557	0.951756	0.999123	1.0141	1.02344	0.965093	1.02151	0.93523	0.927893	0.992978	1.01191	1.0314	0.932152	0.93038	0.943272	0.946404	1.01264	0.968607	0.983335	0.977916	0.990822	1.01484
7 hrs	0.966111	0.957694	1.0033	0.967533	0.940507	0.967133	0.973633	0.973377	0.951979	0.936995	0.949688	0.96354	1.03758	0.870655	0.960998	0.983603	0.951076	0.934704	0.972865	0.926743	0.948406	0.973829	0.970767	0.933607	0.973988	0.937198	0.974268	0.997776	0.996423	1.00162	0.925788	1.0104	0.903553	1.02226	0.931267	0.939996	0.958995	1.01001	1.02007	0.949975	0.973686	0.922432	0.932605	1.00759	0.967083	0.975439	0.960274	1.00751	0.995348
9 hrs	0.959905	0.94403	1.04551	0.934717	0.899792	0.936877	0.976451	0.956665	0.926228	0.940063	0.972069	0.960199	0.990349	0.891158	0.919047	0.968616	0.936352	0.8881	0.91174	0.929501	0.962326	0.961841	0.942987	0.914967	0.921064	0.912091	0.934814	0.997572	0.981023	0.954968	0.93881	1.01916	0.900468	1.05631	0.985959	0.88117	0.927952	0.920307	1.02882	0.96424	0.988528	0.917771	1.03888	1.00683	0.948439	0.951456	0.972077	0.976357	0.994117
11 hrs	0.945395	0.941605	0.963306	0.968747	0.910474	0.97569	0.970788	0.945583	0.90563	0.949887	0.934906	0.952152	0.95472	0.892708	0.910415	0.96155	0.86634	0.879736	0.860374	0.941158	0.960348	0.958178	0.982156	0.850199	0.885162	0.921242	0.902813	0.945403	0.935654	0.955891	0.958422	1.05899	0.914759	0.933304	0.954183	0.876986	0.969389	0.962203	1.00533	0.94818	0.956582	0.893082	1	0.984188	0.932099	0.936113	0.957856	0.952	0.956385
13 hrs	0.965784	0.920524	0.950734	0.924183	0.891645	0.938835	0.956112	0.95928	0.889233	0.937893	0.938225	0.918147	0.976423	0.900721	0.865798	0.976902	0.860474	0.887319	0.899048	0.912067	0.963583	0.985757	0.934218	0.867611	0.929659	0.893807	0.911803	0.957951	0.990103	0.97309	0.922975	1.02882	0.913335	0.968921	0.963793	0.844504	0.889777	0.974821	1.01137	0.977842	0.972531	0.918232	0.954082	0.986535	0.912603	0.891405	0.951086	0.941151	0.971358
15 hrs	0.922268	0.925117	0.955216	0.932548	0.901285	0.934575	0.949453	0.945198	0.870493	0.947015	0.893119	0.934634	0.961319	0.922991	0.890872	0.959031	0.866689	0.873658	0.857844	0.911807	0.959331	0.971074	0.945759	0.851409	0.90645	0.872539	0.907614	0.908149	0.9074	1	0.905354	0.981013	0.919981	1.00379	0.969993	0.856468	0.972313	1.02034	1.00346	0.985719	1.00972	0.895706	1.00104	0.97879	0.903245	0.935219	0.93305	0.93875	0.96642
17 hrs	0.967402	0.910382	0.95398	0.912895	0.884558	0.933505	0.946103	0.926001	0.888313	0.910739	0.871173	0.925163	0.935217	0.91797	0.87138	0.954516	0.817964	0.817243	0.834301	0.896142	0.959978	0.982003	0.926546	0.896327	0.837709	0.834498	0.868132	0.95028	0.9399	1.03065	0.909732	0.992181	0.946055	0.972311	0.9385	0.85811	0.872933	0.978843	1.01519	0.949393	0.97428	0.874708	0.992002	0.979602	0.869113	0.933487	0.918077	0.911323	0.923435
19 hrs	0.938241	0.919226	0.955875	0.901974	0.885461	0.917951	0.927628	0.928743	0.866276	0.892299	0.814985	0.895124	0.958701	0.923224	0.865748	0.99097	0.815688	0.836805	0.837923	0.916265	0.961272	0.987755	0.936262	0.849651	0.861344	0.847433	0.878833	0.949137	0.83118	0.986704	0.899981	1.00766	0.884142	0.97244	0.903963	0.884378	0.863096	0.919145	1.00533	0.97388	0.998909	0.858847	1.01951	0.976566	0.852609	0.900007	0.915785	0.912888	0.965332
CM:CF (9:1) - CM:CF (9:1) Spheroid Pairs
1 hr	1	1	1	1	1	1	1	1	1	1	1	1	1	1	1	1	1	1	1	1	1
3 hrs	0.964927	0.99373	0.994445	0.990583	0.979903	0.985176	0.976601	0.979418	0.942499	0.98199	0.996708	0.958473	0.985617	0.950388	0.968215	0.958411	0.994519	1.03378	0.971849	0.995822	0.989244
5 hrs	0.955079	0.946377	0.974303	0.978713	0.945195	0.970649	0.944737	0.951781	0.93121	0.962936	1.02581	0.966351	0.983519	0.951888	0.967456	0.939471	0.962528	1.01523	0.965003	0.957284	0.963719
7 hrs	0.925006	0.937375	0.953481	0.948473	0.933213	0.934505	0.906528	0.93417	0.872919	0.961248	0.992876	1.0313	0.964078	0.926029	0.922349	0.920179	0.898805	0.984625	0.952534	0.945491	0.921288
9 hrs	0.879325	0.91817	0.93734	0.935961	0.92901	0.910347	0.881395	0.909015	0.863782	0.952025	0.990712	1.02133	0.904727	0.887669	0.900132	0.886299	0.885726	0.9869	0.900516	0.963001	0.88558
11 hrs	0.853414	0.886052	0.913255	0.90886	0.927256	0.892297	0.853468	0.873539	0.838392	0.91336	0.939692	1.00427	0.895286	0.849537	0.870712	0.877409	0.864556	0.964103	0.896347	0.916527	0.85589
13 hrs	0.837788	0.86956	0.904126	0.888545	0.894751	0.863587	0.826255	0.859916	0.81219	0.878889	0.905808	0.98338	0.885706	0.832951	0.859647	0.855381	0.85103	0.897517	0.892962	0.933337	0.84855
15 hrs	0.829595	0.821618	0.895327	0.865489	0.885669	0.865052	0.786883	0.837653	0.789919	0.865664	0.910407	0.937493	0.844818	0.805968	0.820659	0.822226	0.816499	0.879784	0.856588	0.907752	0.816721
17 hrs	0.821458	0.801313	0.877671	0.836553	0.869979	0.847574	0.789494	0.816719	0.794465	0.856303	0.868451	0.902722	0.831134	0.77215	0.791803	0.794687	0.802221	0.850386	0.84018	0.85716	0.791814
19 hrs	0.80876	0.815367	0.85209	0.800323	0.859616	0.83895	0.765667	0.813533	0.778256	0.831715	0.858351	0.883253	0.812252	0.781964	0.788527	0.807825	0.77851	0.84028	0.828055	0.826777	0.76349
CM:CF (1:1) - CM:CF (1:1) Spheroid Pairs
1 hr	1	1	1	1	1	1	1	1	1	1	1	1	1	1	1	1	1	1	1	1	1	1	1	1	1	1
3 hrs	1.00636	1.02186	1.01509	0.981075	1.01808	1.03765	1.06806	0.974011	1.00771	0.99142	0.963945	1.01396	0.965751	1.02404	0.97886	0.983732	0.976852	0.992347	0.925285	0.98929	0.929791	1.01429	0.94762	0.981822	0.96009	0.952096
5 hrs	0.893502	0.986591	1.04432	0.964503	1.03509	0.982531	1.06277	0.891986	1.01924	0.891483	0.98417	1.00633	0.956388	1.01406	0.986831	0.968655	0.958954	0.97049	0.853937	0.929796	0.86415	0.965573	0.933601	0.9671	0.985731	0.938857
7 hrs	0.922563	0.944546	0.963136	0.865915	0.981368	0.770459	1.17434	0.906359	0.945538	0.95002	0.935156	0.975069	0.907941	1.00544	0.925222	0.924714	0.982956	0.865043	0.877946	0.851537	0.877989	0.931789	0.894097	0.913093	0.952631	0.927933
9 hrs	0.871918	0.920697	0.959721	0.868574	0.936803	0.893127	0.92912	0.883734	0.900347	0.888115	0.93603	0.889404	0.886367	0.947466	0.874212	0.873137	0.901614	0.875707	0.913222	0.833937	0.821597	0.869152	0.843316	0.91289	0.913511	0.928258
11 hrs	0.832955	0.896897	0.865269	0.833922	0.862927	0.87695	0.892896	0.873419	0.855618	0.87059	0.902672	0.905914	0.827165	0.935485	0.806324	0.873015	0.882552	0.910894	0.86247	0.813659	0.779252	0.886539	0.822547	0.840338	0.890972	0.882841
13 hrs	0.777637	0.849655	0.867094	0.77996	0.849572	0.808514	0.839344	0.854583	0.848456	0.812827	0.847416	0.857384	0.806607	0.881304	0.789477	0.804465	0.829816	0.858561	0.802179	0.797748	0.778816	0.821226	0.798289	0.831168	0.81705	0.862275
15 hrs	0.812172	0.842903	0.812102	0.776917	0.858525	0.839489	0.816329	0.799511	0.827629	0.761687	0.775256	0.807998	0.848055	0.849703	0.770352	0.735136	0.771157	0.841416	0.83119	0.760111	0.773422	0.761932	0.760945	0.811363	0.779066	0.88265
17 hrs	0.728082	0.780936	0.727943	0.741573	0.832691	0.815701	0.831185	0.866176	0.826508	0.727229	0.765718	0.765653	0.838802	0.856935	0.814967	0.743963	0.742836	0.787428	0.807906	0.716856	0.686964	0.761585	0.744642	0.806401	0.791005	0.808421
19 hrs	0.747975	0.765588	0.715101	0.725257	0.855524	0.799398	0.814282	0.845502	0.798651	0.754654	0.769089	0.743196	0.767014	0.857484	0.826676	0.751599	0.75344	0.798138	0.801477	0.736542	0.702203	0.771146	0.733364	0.783322	0.800774	0.804519
CF - CF Spheroid Pairs
1 hr	1	1	1	1	1	1	1	1	1	1	1	1	1	1	1	1	1	1	1	1	1	1	1	1	1	1	1	1	1	1	1
3 hrs	0.978398	0.925586	0.97587	0.980027	0.977806	0.988672	1.01983	0.944567	1.0296	0.95713	0.992034	0.913755	1.00446	0.965538	0.929005	0.931415	1.00667	0.987797	0.936529	1.10017	0.947542	1.02314	0.985555	0.926942	1.01094	1.09052	0.933811	1.05031	1.01106	1.0159	1.06782
5 hrs	0.990068	0.948932	0.926034	0.931042	0.984057	0.857628	0.978144	0.924921	1.02606	0.972198	0.980733	0.851873	0.963605	0.952741	0.964883	0.905204	0.936283	0.934979	0.97065	1.11786	0.915788	0.996905	1.03333	0.823523	0.989293	1.01426	1.02523	1.0592	0.961899	1.00904	0.932675
7 hrs	0.956535	0.862205	0.999438	0.908006	0.960315	0.821584	0.98219	0.908275	0.982611	0.941126	0.968483	0.830055	0.95336	0.900699	0.939946	0.866863	0.915667	0.980989	0.953259	1.00478	0.877787	0.984125	1.03788	0.969942	0.939072	0.980231	0.967828	0.959477	1.00737	0.98881	0.963387
9 hrs	0.963663	0.828086	0.988075	0.901231	0.966118	0.858447	0.92295	0.92546	0.957853	0.93015	0.914134	0.847145	0.935927	0.862365	0.903342	0.868026	0.879339	0.940585	0.937562	0.969412	0.875472	0.968376	1.04544	0.88937	0.962358	1.0001	0.954377	0.922854	0.999148	1.01367	0.956531
11 hrs	0.982418	0.81021	0.965201	0.865331	0.948098	0.815101	0.936793	0.879446	0.955068	0.939806	0.88535	0.83601	0.936331	0.788058	0.924691	0.893678	0.823436	0.91386	0.93403	0.96405	0.804757	0.878074	0.979268	0.803087	0.928697	0.904489	0.93335	0.958031	0.945359	1.00984	0.992345
13 hrs	0.910027	0.761256	0.95442	0.886418	0.971331	0.824088	0.91706	0.863878	0.918051	0.937875	0.801093	0.861853	0.928248	0.766258	0.895213	0.903437	0.793223	0.913986	0.932605	0.881468	0.797288	0.86582	0.982567	0.903285	0.914602	0.989634	0.855748	0.926728	0.927438	0.943376	0.934612
15 hrs	0.938388	0.715361	0.931996	0.882204	0.918798	0.794411	0.89806	0.834358	0.89181	0.917282	0.812335	0.740002	0.88268	0.722948	0.881864	0.885263	0.824901	0.876091	0.930085	0.896595	0.737535	0.884348	0.967863	0.8137	0.843204	0.901923	0.882409	0.958031	0.929327	0.931436	0.932675
17 hrs	0.855131	0.686174	0.91994	0.872849	0.902814	0.775008	0.876522	0.773972	0.87091	0.869383	0.751376	0.684455	0.861925	0.692533	0.86753	0.82893	0.824816	0.853202	0.938347	0.936299	0.727249	0.893402	0.982931	0.753686	0.825413	0.861546	0.852495	0.985847	0.88883	0.937344	0.855175
19 hrs	0.812861	0.690829	0.901284	0.807733	0.899332	0.67762	0.899865	0.735607	0.826236	0.860473	0.73839	0.680123	0.881731	0.690267	0.899819	0.811632	0.692541	0.893163	0.866883	0.961346	0.6996	0.975029	0.827804	0.747975	0.887004	0.87897	0.874347	0.985847	0.913662	0.870557	0.795106
CM - CF Spheroid Pairs
1 hr	1	1	1	1	1	1	1	1	1	1	1	1	1	1	1	1	1	1	1	1	1	1	1	1	1	1	1	1	1	1	1	1	1	1	1	1	1
3 hrs	0.926524	0.949167	0.994685	0.985168	0.962601	0.976974	0.994193	0.881553	0.934329	1.00113	0.881557	0.963451	0.942809	0.979375	0.956252	0.994266	0.95546	0.979085	0.881845	0.928349	0.977734	0.976628	0.920551	1.01395	0.987169	1.02385	1.03084	0.9603	0.991339	1.06576	0.859983	0.890521	0.978187	0.995157	0.992155	0.923564	1.00442
5 hrs	0.890646	0.908095	0.95923	0.96195	0.930991	0.968387	1.00492	0.826518	0.945514	0.974292	0.839114	0.988726	0.902358	0.954644	0.933796	0.989262	0.944131	0.949649	0.888609	0.84604	0.977586	0.938423	0.944584	0.999406	1.00456	1.07798	1.16779	0.951717	0.918061	0.901868	0.890026	0.932323	1.0425	1.01863	0.901491	0.85523	1.03583
7 hrs	0.828281	0.892032	0.915059	0.855217	0.816694	0.933573	0.954249	0.778907	0.875635	0.933104	0.768995	0.95139	0.865065	0.936024	0.890495	0.982674	0.909616	0.935025	0.88628	0.906501	0.931295	0.891827	0.889361	0.981762	0.848606	0.968601	0.99232	0.847866	0.8724	0.886025	0.875166	0.892944	0.979275	0.926396	0.936118	0.786918	0.940372
9 hrs	0.808681	0.854466	0.894299	0.784246	0.737462	0.862679	0.948814	0.701659	0.838575	0.898272	0.730742	0.898359	0.756368	0.866447	0.914758	0.901206	0.864579	0.951689	0.778989	0.821321	0.934745	0.847992	0.852925	0.960588	0.876646	1.07801	0.98503	0.814811	0.822618	0.867837	0.875166	0.854819	0.892112	0.928307	0.763035	0.789286	0.880131
11 hrs	0.7305	0.853756	0.835434	0.720707	0.673299	0.821909	0.944441	0.671854	0.817328	0.860792	0.733184	0.927287	0.743982	0.854507	0.906849	0.879605	0.794882	0.958453	0.80092	0.819274	0.861833	0.832676	0.778844	0.960678	0.79962	0.959152	0.972315	0.781384	0.849456	0.842831	0.834774	0.839942	0.857316	0.838835	0.659205	0.696159	0.820381
13 hrs	0.737947	0.797891	0.793722	0.662981	0.585296	0.746548	0.940085	0.629841	0.727236	0.842118	0.695382	0.940658	0.681444	0.834885	0.823039	0.825436	0.725604	0.955827	0.794362	0.768612	0.861603	0.792044	0.710832	0.990458	0.79962	0.934321	0.998135	0.810189	0.879599	0.810495	0.784431	0.811356	0.883572	0.812962	0.693807	0.732396	0.881029
15 hrs	0.699027	0.72356	0.773035	0.657552	0.580253	0.666334	0.889394	0.610056	0.723327	0.78077	0.671295	0.874307	0.640632	0.839388	0.874481	0.821322	0.678829	0.945265	0.766728	0.703525	0.829839	0.670334	0.694588	0.882791	0.884121	0.841273	0.98242	0.795395	0.828582	0.750906	0.776015	0.794666	0.838314	0.758263	0.696405	0.743287	0.822297
17 hrs	0.668896	0.703281	0.715274	0.579215	0.602582	0.658767	0.910251	0.585471	0.687125	0.743584	0.709736	0.8677	0.625358	0.766992	0.799528	0.763787	0.651918	0.916812	0.703878	0.672115	0.811467	0.636776	0.673187	0.882791	0.850285	0.766389	0.86724	0.832082	0.772531	0.709486	0.62019	0.794666	0.74553	0.835096	0.809054	0.681749	0.753309
19 hrs	0.632898	0.67049	0.699005	0.542718	0.589082	0.724093	0.887996	0.544118	0.646822	0.709282	0.663479	0.838073	0.66035	0.808167	0.748855	0.70335	0.628329	0.923745	0.766188	0.659957	0.79694	0.660722	0.714165	0.923895	0.859738	0.751959	0.881497	0.711023	0.74689	0.682391	0.632662	0.749881	0.740888	0.848309	0.790466	0.676281	0.702714
[truncated: 3 more columns]

## Sheet: Sheet2
Pair
